# Supplementary material for: Review of the millipede family Trichopolydesmidae in the Oriental realm (Diplopoda, Polydesmida), with descriptions of new genera and species
Source: Zookeys. 2014 Jun 5;(414):19–65. doi: 10.3897/zookeys.414.7671 (PMC4086050; doi:10.3897/zookeys.414.7671)
Supplement: XML Treatment for Trichopolydesmidae [file zookeys.414.7671-treatment1.xml]

<!DOCTYPE tp:taxon-treatment
  PUBLIC "-//TaxonX//DTD Taxonomic Treatment Publishing DTD v0 20100105//EN" "tax-treatment-NSO.dtd">
<tp:taxon-treatment xmlns:tp="http://www.plazi.org/taxpub"><tp:treatment-meta><mixed-citation publication-type="journal"><person-group><name><surname>Golovatch</surname><given-names>Sergei I.</given-names></name><name><surname>Geoffroy</surname><given-names>Jean-Jacques</given-names></name><name><surname>VandenSpiegel</surname><given-names>Didier</given-names></name></person-group><article-title>Review of the millipede family Trichopolydesmidae in the Oriental realm (Diplopoda, Polydesmida), with descriptions of new genera and species</article-title><source>Zookeys</source><day>5</day><month>6</month><year>2014</year><volume>2014</volume><issue>414</issue><fpage>19</fpage><lpage>65</lpage><pub-id pub-id-type="doi">10.3897/zookeys.414.7671</pub-id></mixed-citation></tp:treatment-meta><tp:nomenclature><label>Family</label><tp:taxon-name>
                        <tp:taxon-name-part taxon-name-part-type="family">Trichopolydesmidae</tp:taxon-name-part>
                        <object-id xmlns:xlink="http://www.w3.org/1999/xlink" xlink:type="simple">http://species-id.net/wiki/Trichopolydesmidae</object-id>
                    </tp:taxon-name><tp:taxon-authority>Verhoeff, 1910</tp:taxon-authority></tp:nomenclature><tp:treatment-sec sec-type="Diagnosis"><title>Diagnosis.</title><p>A family of the superfamily <tp:taxon-name>Trichopolydesmoidea</tp:taxon-name>, suborder <tp:taxon-name>Polydesmidea</tp:taxon-name> with 18, 19 or 20 segments, sometimes varying between sexes. Body very small to <!--PageBreak-->small (ca 2–20 mm long). Tegument microalveolate, limbus mostly microspiculate. ♂ head with or without vertigial modifications. Antennae often geniculate between segments 5 and 6, antennomeres 5 and 6 each usually with a compact group of bacilliform sensilla apicodorsally, rarely 6<sup>th</sup> in ♂ with a dorsoparabasal stump. Metaterga usually with 3 regular, more rarely with more and/or irregular, transverse rows of sharp (= simple), bacilliform or clavate setae sometimes borne on knobs; side margin of paraterga incised or tuberculate, with 2 or 3 setae. Paraterga from absent to strongly developed, usually only slightly indented laterally, only exceptionally deeply trilobate (<italic><tp:taxon-name>Trilobodesmus</tp:taxon-name></italic> Golovatch &amp; Mauriès, 2007). Pore formula usually normal: 5, 7, 9, 10, 12, 13, 15–17 (18,19), but sometimes ozopores completely wanting, rarely unusually large, normally opening flush on dorsal or dorsolateral surface either near penultimate lateral incision or at caudal corner of paraterga. Legs rather short to long, ♂ ones often stouter and elongate, rarely modified, inflated, only sometimes with peculiar ventral setae, including sphaerotrichomes.</p><p>Gonopods with subglobose, medially fused coxae, these being rather small to quite large (with correspondingly large gonocoel), micropapillate and at most only slightly setose laterally, sometimes with a frontal (= anterior) process, each supporting a cannula medially (exception: <italic><tp:taxon-name>Caucasodesmus</tp:taxon-name></italic> Golovatch, 1987, in which there is no cannula) and a sack-shaped to elongate telopodite. The latter ranging from stout and short, deeply sunken inside a deep gonocoel, to slender and long, nearly fully exposed, strongly to modestly curved caudad or mesad, only exceptionally geniculate (distal half directed abruptly laterad: <italic><tp:taxon-name>Gonatodesmus</tp:taxon-name></italic> gen. n.) or perforating coxal wall with a prominent process (<italic><tp:taxon-name>Schizotelopus</tp:taxon-name></italic> Verhoeff, 1941), usually complex, with various processes or outgrowths, sometimes fringed; seminal groove normally terminating distally or apically on a separate branch or tooth (= solenomere), rarely on a tooth inside gonocoel, exceptionally absent (<italic><tp:taxon-name>Caucasodesmus</tp:taxon-name></italic>). Typically neither an accessory seminal chamber nor a hairy pulvillus (a few exceptions, e.g. <italic><tp:taxon-name>Gonatodesmus</tp:taxon-name></italic> gen. n.).</p></tp:treatment-sec><tp:treatment-sec sec-type="Type genus"><title>Type genus.</title><p><italic><tp:taxon-name>Trichopolydesmus</tp:taxon-name></italic> Verhoeff, 1910.</p></tp:treatment-sec><tp:treatment-sec sec-type="Remarks"><title>Remarks.</title><p>Most of the above somatic and gonopod features of <tp:taxon-name>Trichopolydesmidae</tp:taxon-name> are in no way unique to the family, sometimes being also encountered, in various combinations, in the micropolydesmoid family <tp:taxon-name>Opisotretidae</tp:taxon-name> of the same superfamily <tp:taxon-name>Trichopolydesmoidea</tp:taxon-name>, as well as in certain macropolydesmoid members of the family <tp:taxon-name>Polydesmidae</tp:taxon-name>, superfamily <tp:taxon-name>Polydesmoidea</tp:taxon-name> (<xref ref-type="bibr" rid="B20">Golovatch et al. 2013</xref>, <xref ref-type="bibr" rid="B17">Golovatch 2013</xref>). The finely microspiculate limbus is also characteristic of most of the <tp:taxon-name>Polydesmidea</tp:taxon-name>, and is another feature whose importance was obviously overestimated by <xref ref-type="bibr" rid="B34">Simonsen (1990)</xref>. It is only the gonopod structure that seems to be characteristic of <tp:taxon-name>Trichopolydesmidae</tp:taxon-name>, at least so to a certain extent. Superficially, female and/or juvenile trichopolydesmids from the Oriental realm are not or only barely distinguishable from the often sympatric or even syntopic female or juvenile <tp:taxon-name>Opisotretidae</tp:taxon-name> or smaller <tp:taxon-name>Polydesmidae</tp:taxon-name>.</p><p>The following 13 nominate Oriental genera of <tp:taxon-name>Trichopolydesmidae</tp:taxon-name> seem to be valid, and are arranged and defined below in alphabetic order.</p><!--PageBreak--></tp:treatment-sec><ref-list><ref id="B20"><mixed-citation xmlns:xlink="http://www.w3.org/1999/xlink" xlink:type="simple"><person-group><name name-style="western"><surname>Golovatch</surname><given-names>SI</given-names></name><name name-style="western"><surname>Geoffroy</surname><given-names>JJ</given-names></name><name name-style="western"><surname>Stoev</surname><given-names>P</given-names></name><name name-style="western"><surname>VandenSpiegel</surname><given-names>D</given-names></name></person-group> (<year>2013</year>) <article-title>Review of the millipede family Opisotretidae (Diplopoda, Polydesmida), with descriptions of new species.</article-title><source>ZooKeys</source><volume>302</volume>: <fpage>13</fpage>–<lpage>77</lpage>. doi: <ext-link ext-link-type="doi" xlink:href="10.3897/zookeys.302.5357" xlink:type="simple">10.3897/zookeys.302.5357</ext-link></mixed-citation></ref><ref id="B17"><mixed-citation xmlns:xlink="http://www.w3.org/1999/xlink" xlink:type="simple"><person-group><name name-style="western"><surname>Golovatch</surname><given-names>SI</given-names></name></person-group> (<year>2013</year>) <article-title>A reclassification of the millipede superfamily Trichopolydesmoidea, with descriptions of two new species from the Aegean region (Diplopoda, Polydesmida).</article-title><source>ZooKeys</source><volume>340</volume>: <fpage>63</fpage>–<lpage>78</lpage>. doi: <ext-link ext-link-type="doi" xlink:href="10.3897/zookeys.340.6295" xlink:type="simple">10.3897/zookeys.340.6295</ext-link></mixed-citation></ref><ref id="B34"><mixed-citation xmlns:xlink="http://www.w3.org/1999/xlink" xlink:type="simple"><person-group><name name-style="western"><surname>Simonsen</surname><given-names>Å</given-names></name></person-group> (<year>1990</year>) <source>Phylogeny and biogeography of the millipede order Polydesmida, with special emphasis on the suborder Polydesmidea.</source><publisher-name>Museum of Zoology, University of Bergen</publisher-name>, <publisher-loc>Bergen</publisher-loc>, <size units="page">114 pp</size>.</mixed-citation></ref></ref-list></tp:taxon-treatment>
