# Supplementary material for: Review of the millipede family Trichopolydesmidae in the Oriental realm (Diplopoda, Polydesmida), with descriptions of new genera and species
Source: Zookeys. 2014 Jun 5;(414):19–65. doi: 10.3897/zookeys.414.7671 (PMC4086050; doi:10.3897/zookeys.414.7671)
Supplement: XML Treatment for Cocacolaria [file zookeys.414.7671-treatment3.xml]

<!DOCTYPE tp:taxon-treatment
  PUBLIC "-//TaxonX//DTD Taxonomic Treatment Publishing DTD v0 20100105//EN" "tax-treatment-NSO.dtd">
<tp:taxon-treatment xmlns:tp="http://www.plazi.org/taxpub"><tp:treatment-meta><mixed-citation publication-type="journal"><person-group><name><surname>Golovatch</surname><given-names>Sergei I.</given-names></name><name><surname>Geoffroy</surname><given-names>Jean-Jacques</given-names></name><name><surname>VandenSpiegel</surname><given-names>Didier</given-names></name></person-group><article-title>Review of the millipede family Trichopolydesmidae in the Oriental realm (Diplopoda, Polydesmida), with descriptions of new genera and species</article-title><source>Zookeys</source><day>5</day><month>6</month><year>2014</year><volume>2014</volume><issue>414</issue><fpage>19</fpage><lpage>65</lpage><pub-id pub-id-type="doi">10.3897/zookeys.414.7671</pub-id></mixed-citation></tp:treatment-meta><tp:nomenclature><tp:taxon-name>
                        <tp:taxon-name-part taxon-name-part-type="genus">Cocacolaria</tp:taxon-name-part>
                        <object-id xmlns:xlink="http://www.w3.org/1999/xlink" xlink:type="simple">http://species-id.net/wiki/Cocacolaria</object-id>
                    </tp:taxon-name><tp:taxon-authority>Hoffman, 1987</tp:taxon-authority></tp:nomenclature><tp:treatment-sec sec-type="Diagnosis"><title>Diagnosis.</title><p>19 (♂) or 20 (♀) segments, pore formula normal, ozopores placed closer to lateral than to caudal margin of paratergite; ♂ vertex unmodified, paraterga poorly developed, 3 rows of sharp long metatergal setae, metatergal sculpture (bosses) unusually high; gonopod telopodites subfalcate, crossing mesally, very strongly exposed (gonocoel small); <bold>sl</bold> a small branchlet at midway along telopodite; <bold>sph</bold> distal to <bold>sl</bold> unipartite, large, bifid and rather simple.</p></tp:treatment-sec><tp:treatment-sec sec-type="Type species"><title>Type species.</title><p><italic><tp:taxon-name>Cocacolaria hauseri</tp:taxon-name></italic> Hoffman, 1987, by original designation.</p></tp:treatment-sec><tp:treatment-sec sec-type="Remarks"><title>Remarks.</title><p>This genus remains monobasic, its sole constituent species being quite widespread in Melanesia. <italic><tp:taxon-name>Cocacolaria hauseri</tp:taxon-name></italic> is redescribed below, based on samples from Vanuatu.</p></tp:treatment-sec></tp:taxon-treatment>
