# Supplementary material for: Review of the millipede family Trichopolydesmidae in the Oriental realm (Diplopoda, Polydesmida), with descriptions of new genera and species
Source: Zookeys. 2014 Jun 5;(414):19–65. doi: 10.3897/zookeys.414.7671 (PMC4086050; doi:10.3897/zookeys.414.7671)
Supplement: XML Treatment for Cocacolaria hauseri [file zookeys.414.7671-treatment15.xml]

<!DOCTYPE tp:taxon-treatment
  PUBLIC "-//TaxonX//DTD Taxonomic Treatment Publishing DTD v0 20100105//EN" "tax-treatment-NSO.dtd">
<tp:taxon-treatment xmlns:tp="http://www.plazi.org/taxpub"><tp:treatment-meta><mixed-citation publication-type="journal"><person-group><name><surname>Golovatch</surname><given-names>Sergei I.</given-names></name><name><surname>Geoffroy</surname><given-names>Jean-Jacques</given-names></name><name><surname>VandenSpiegel</surname><given-names>Didier</given-names></name></person-group><article-title>Review of the millipede family Trichopolydesmidae in the Oriental realm (Diplopoda, Polydesmida), with descriptions of new genera and species</article-title><source>Zookeys</source><day>5</day><month>6</month><year>2014</year><volume>2014</volume><issue>414</issue><fpage>19</fpage><lpage>65</lpage><pub-id pub-id-type="doi">10.3897/zookeys.414.7671</pub-id></mixed-citation></tp:treatment-meta><tp:nomenclature><tp:taxon-name>
                            <tp:taxon-name-part taxon-name-part-type="genus">Cocacolaria</tp:taxon-name-part>
                            <tp:taxon-name-part taxon-name-part-type="species">hauseri</tp:taxon-name-part>
                            <object-id xmlns:xlink="http://www.w3.org/1999/xlink" xlink:type="simple">http://species-id.net/wiki/Cocacolaria_hauseri</object-id>
                        </tp:taxon-name><tp:taxon-authority>Hoffman, 1987</tp:taxon-authority><xref ref-type="fig" rid="F1">Figs 1</xref><xref ref-type="fig" rid="F2">, 2</xref><tp:nomenclature-citation-list><tp:nomenclature-citation><tp:taxon-name>Cocacolaria hauseri</tp:taxon-name><comment> Hoffman, 1987: 38.</comment></tp:nomenclature-citation></tp:nomenclature-citation-list></tp:nomenclature><tp:treatment-sec sec-type="Material examined"><title>Material examined.</title><p>1 ♂, 7 ♀, 1 fragment (MNHN JC 354), Vanuatu, Espirito Santo Island, Natawa forest, small doline Arifos, <named-content xmlns:xlink="http://www.w3.org/1999/xlink" content-type="dwc:verbatimCoordinates" xlink:type="simple">167.183167E, 15.2962S</named-content>, sieved litter &amp; Berlese extraction, 24.09.2006, leg. L. Deharveng &amp; A. Bedos (SK06-24-24); 1 ♂ (SEM), same locality, date and collectors (SK06-24-22); 3 ♀ (MNHN JC 354), Espirito Santo Island, Boutmas, forest near entrance to Cave Fapon, <named-content xmlns:xlink="http://www.w3.org/1999/xlink" content-type="dwc:verbatimCoordinates" xlink:type="simple">166.9648833E, 15.33101667S</named-content>, 380 m a.s.l., litter, Berlese extraction, 08.09.2006, leg. L. Deharveng &amp; C. Rahmadi (SK06-08-24).</p></tp:treatment-sec><tp:treatment-sec sec-type="Redescription"><title>Redescription.</title><p>Length of adults of both sexes 4–6 mm (♂, ♀), width of midbody pro- and metazonae ca 0.3 and 0.4 mm, respectively. Coloration in alcohol from uniformly pallid to light yellowish.</p><p>Body with 19 (♂) or 20 (♀) segments. Tegument mainly dull, at most slightly shining, texture very delicately alveolate. Head densely pilose throughout; epicranial suture superficial and thin (<xref ref-type="fig" rid="F1">Fig. 1A</xref>); isthmus between antennae about 1.5 times as broad as diameter of antennal socket. Antennae short, reaching only behind (♂) or midway of collum (♀) when stretched dorsally, not geniculate, very clearly clavate, especially so due to largest antennomere 6, the latter with a small, but evident distodorsal group of bacilliform sensilla.</p><fig id="F1" position="float" orientation="portrait"><label>Figure 1.</label><caption><p><italic><tp:taxon-name>Cocacolaria hauseri</tp:taxon-name></italic> Hoffman, 1987, ♂ from Natawa forest, Espirito Santo Island, Vanuatu; <bold>A, D</bold> anterior part of body, lateral and dorsal views, respectively <bold>B, E, I</bold> midbody segments, lateral, dorsal and ventral views, respectively <bold>C, F, J</bold> posterior part of body, lateral, dorsal and ventral views, respectively <bold>G</bold> head, ventral view <bold>H</bold> body segments 6 and 7, ventral view <bold>K</bold> cross-section of a midbody segment, caudal view <bold>L</bold> midbody tergal sculpture and setae, dorsal view <bold>M</bold> caudal part of a midbody pore-bearing paratergite, lateral view <bold>N</bold> midbody spiracle. Scale bars: <bold>A–F, H–K</bold> 0.1 mm; <bold>G, L, M</bold> 0.05 mm; <bold>N</bold> 0.02 mm.</p></caption><graphic xmlns:xlink="http://www.w3.org/1999/xlink" xlink:href="zookeys-414-019-g001.jpg" position="float" orientation="portrait" xlink:type="simple"/></fig><p>Body moniliform, especially so in ♂ (<xref ref-type="fig" rid="F1">Fig. 1D–F</xref>). In width, collum &lt;&lt; head &lt; segment 2 &lt; 3 = 4 &lt; 5(6) = 15 (♂, ♀), thereafter body gradually tapering towards telson. Paraterga very poorly developed, mainly represented by setigerous tubercles (<xref ref-type="fig" rid="F1">Fig. 1A–F, H–K</xref>), starting from collum, set rather low (at about upper 1/3–1/2 of segment’s height), leaving a highly convex dorsum (<xref ref-type="fig" rid="F1">Fig. 1A–C &amp; K</xref>). Caudal corner of postcollum paraterga increasingly tuberculiform, mainly clearly rounded, not extending behind rear tergal margin. Pore formula normal; ozopores evident, round, lying dorsolaterally on top of caudolateral tubercle of paraterga very close <!--PageBreak-->to lateral margin, more remote from caudal margin (<xref ref-type="fig" rid="F1">Fig. 1M</xref>). Collum subovoid, each following metatergum with 3 transverse rows of mostly long, pointed, very faintly ribbed, helicoid setae largely borne on 6+6 unusually high tubercles, these being especially prominent in last row (<xref ref-type="fig" rid="F1">Fig. 1A–F</xref>). Stricture between pro- and metazonae deep, rather narrow and smooth. Limbus thin and entire, not microdenticulate. Pleurosternal carinae absent (<xref ref-type="fig" rid="F1">Fig. 1A</xref>). Epiproct short, conical, directed <!--PageBreak-->caudoventrally; pre-apical papillae evident (<xref ref-type="fig" rid="F1">Fig. 1C, F, J</xref>). Hypoproct nearly semi-circular (<xref ref-type="fig" rid="F1">Fig. 1J</xref>), setiferous papillae at caudal corners very clear, stalk-shaped and well separated.</p><p>Sterna without modifications, broad, flat, poorly setose (<xref ref-type="fig" rid="F1">Fig. 1H–J</xref>). Stigma openings flat, beset with dense and long filaments (<xref ref-type="fig" rid="F1">Fig. 1N</xref>). Legs in ♀ and juveniles clearly shorter and slenderer, ca 1.0–1.1 times as long as body height, in ♂ somewhat incrassate and ca 1.3–1.4 times as long as body height (<xref ref-type="fig" rid="F1">Figs 1B</xref>, <xref ref-type="fig" rid="F2">2A</xref>); tarsi longest; sphaerotrichomes missing (<xref ref-type="fig" rid="F2">Fig. 2A</xref>). Each ♂ coxa 2 with a short, cylindrical, distoventral gonapophysis.</p><fig id="F2" position="float" orientation="portrait"><label>Figure 2.</label><caption><p><italic><tp:taxon-name>Cocacolaria hauseri</tp:taxon-name></italic> Hoffman, 1987, ♂ from Natawa forest, Espirito Santo Island, Vanuatu; <bold>A</bold> midbody leg, lateral view <bold>B</bold> gonopod aperture with both gonopods <italic>in situ</italic>, ventral view <bold>C</bold> right gonopod, lateral view <bold>D, E</bold> left gonopod, caudomesal and mesal views, respectively. Scale bars: <bold>A, B</bold> 0.05 mm; <bold>C–E</bold> 0.02 mm. Designations of gonopod structures in text.</p></caption><graphic xmlns:xlink="http://www.w3.org/1999/xlink" xlink:href="zookeys-414-019-g002.jpg" position="float" orientation="portrait" xlink:type="simple"/></fig><p>Gonopod aperture transversely oblong-oval, taking up most of ventral part of metazonite 7, its edges nowhere elevated (<xref ref-type="fig" rid="F1">Figs 1H</xref>, <xref ref-type="fig" rid="F2">2B</xref>). Gonopods (<xref ref-type="fig" rid="F2">Fig. 2B–E</xref>) with rather moderately large, globose, bare, ventrolaterally papillate, medially fused coxae <!--PageBreak-->carrying normal cannulae mesally. Telopodite strongly elongate and curved, subunciform, bipartite, directed mesad and crossing <italic>in situ</italic>, each at about midway with a short, mesal, calyciform process (<bold>p</bold>) (= solenomere) terminating a fully mesal seminal groove, with neither an accessory seminal chamber nor a hairy pulvillus. Main branch (<bold>b</bold>) (= solenophore) bifid and slightly expanded subterminally.</p></tp:treatment-sec><tp:treatment-sec sec-type="Remarks"><title>Remarks.</title><p>This species, originally described from a single ♂ taken in a cave in Lelet Plateau, New Ireland, Papua New Guinea (<xref ref-type="bibr" rid="B26">Hoffman 1987</xref>), appears to be common and widespread in Vanuatu. However, among the literally hundreds of specimens taken on Espiritu Santo and Malo islands by the famous SANTO 2006 expedition, held by the MNHN (<xref ref-type="bibr" rid="B2">Bouchet et al. 2009</xref>, <xref ref-type="bibr" rid="B3">2011</xref>, <xref ref-type="bibr" rid="B4">2012</xref>), there were only two adult males. This might be evidence of seasonality or partial parthenogenesis, or both.</p><p>The original description is quite detailed and nicely illustrated (<xref ref-type="bibr" rid="B26">Hoffman 1987</xref>) and we are certain about the identity of our Vanuatu samples. We provide SEM images (<xref ref-type="fig" rid="F1">Figs 1</xref> and <xref ref-type="fig" rid="F2">2</xref>) to document the identity and to complement <xref ref-type="bibr" rid="B26">Hoffman’s (1987)</xref> description.</p></tp:treatment-sec><ref-list><ref id="B26"><mixed-citation xmlns:xlink="http://www.w3.org/1999/xlink" xlink:type="simple"><person-group><name name-style="western"><surname>Hoffman</surname><given-names>RL</given-names></name></person-group> (<year>1987</year>) <article-title>A new genus and species of polydesmoid millipede from New Ireland.</article-title><source>Revue suisse de Zoologie</source><volume>94</volume>(<issue>1</issue>): <fpage>35</fpage>–<lpage>39</lpage>.</mixed-citation></ref><ref id="B2"><mixed-citation xmlns:xlink="http://www.w3.org/1999/xlink" xlink:type="simple"><person-group><name name-style="western"><surname>Bouchet</surname><given-names>F</given-names></name><name name-style="western"><surname>Le Guayder</surname><given-names>H</given-names></name><name name-style="western"><surname>Pascal</surname><given-names>O</given-names></name></person-group> (<year>2009</year>) <article-title>The SANTO 2006 Global Biodiversity Survey: An attempt to reconcile the pace of taxonomy and conservation.</article-title><source>Zoosystema</source><volume>31</volume>(<issue>3</issue>): <fpage>401</fpage>–<lpage>406</lpage>. doi: <ext-link ext-link-type="doi" xlink:href="10.5252/z2009n3a0" xlink:type="simple">10.5252/z2009n3a0</ext-link></mixed-citation></ref><ref id="B3"><mixed-citation xmlns:xlink="http://www.w3.org/1999/xlink" xlink:type="simple"><person-group><name name-style="western"><surname>Bouchet</surname><given-names>F</given-names></name><name name-style="western"><surname>Le Guayder</surname><given-names>H</given-names></name><name name-style="western"><surname>Pascal</surname><given-names>O</given-names></name></person-group> (<role>Eds</role>) (<year>2011</year>) <source>The natural history of Santo. Patrimoines Naturels</source><volume>70</volume>. <publisher-name>Muséum national d’Histoire naturelle</publisher-name>, <publisher-loc>Paris</publisher-loc>, <size units="page">572 pp</size>.</mixed-citation></ref><ref id="B4"><mixed-citation xmlns:xlink="http://www.w3.org/1999/xlink" xlink:type="simple"><person-group><name name-style="western"><surname>Bouchet</surname><given-names>F</given-names></name><name name-style="western"><surname>Le Guayder</surname><given-names>H</given-names></name><name name-style="western"><surname>Pascal</surname><given-names>O</given-names></name></person-group> (<year>2012</year>) <article-title>The altruism of biodiversity exploration expeditions.</article-title><source>Zoosystema</source><volume>34</volume>(<issue>2</issue>): <fpage>193</fpage>–<lpage>202</lpage>. doi: <ext-link ext-link-type="doi" xlink:href="10.5252/z2012n2a0" xlink:type="simple">10.5252/z2012n2a0</ext-link></mixed-citation></ref></ref-list></tp:taxon-treatment>
