# Supplementary material for: Review of the millipede family Trichopolydesmidae in the Oriental realm (Diplopoda, Polydesmida), with descriptions of new genera and species
Source: Zookeys. 2014 Jun 5;(414):19–65. doi: 10.3897/zookeys.414.7671 (PMC4086050; doi:10.3897/zookeys.414.7671)
Supplement: XML Treatment for Aporodesmella [file zookeys.414.7671-treatment16.xml]

<!DOCTYPE tp:taxon-treatment
  PUBLIC "-//TaxonX//DTD Taxonomic Treatment Publishing DTD v0 20100105//EN" "tax-treatment-NSO.dtd">
<tp:taxon-treatment xmlns:tp="http://www.plazi.org/taxpub"><tp:treatment-meta><mixed-citation publication-type="journal"><person-group><name><surname>Golovatch</surname><given-names>Sergei I.</given-names></name><name><surname>Geoffroy</surname><given-names>Jean-Jacques</given-names></name><name><surname>VandenSpiegel</surname><given-names>Didier</given-names></name></person-group><article-title>Review of the millipede family Trichopolydesmidae in the Oriental realm (Diplopoda, Polydesmida), with descriptions of new genera and species</article-title><source>Zookeys</source><day>5</day><month>6</month><year>2014</year><volume>2014</volume><issue>414</issue><fpage>19</fpage><lpage>65</lpage><pub-id pub-id-type="doi">10.3897/zookeys.414.7671</pub-id></mixed-citation></tp:treatment-meta><tp:nomenclature><tp:taxon-name>
                            <tp:taxon-name-part taxon-name-part-type="genus">Aporodesmella</tp:taxon-name-part>
                            <object-id xmlns:xlink="http://www.w3.org/1999/xlink" content-type="zoobank" xlink:type="simple">http://zoobank.org/3B37A67E-1F19-46E5-985C-E9AF3BD33826</object-id>
                            <object-id xmlns:xlink="http://www.w3.org/1999/xlink" xlink:type="simple">http://species-id.net/wiki/Aporodesmella</object-id>
                        </tp:taxon-name><tp:taxon-status xmlns:xlink="http://www.w3.org/1999/xlink" xlink:type="simple">gen. n.</tp:taxon-status></tp:nomenclature><tp:treatment-sec sec-type="Diagnosis"><title>Diagnosis.</title><p>19 segments (♂, ♀); ozopores wanting; ♂ vertex modified or not; ♂ antennomere 6 sometimes with a conspicuous dorsoparabasal stump; paraterga absent to rather well developed, 3 rows of 3+3 or 4+4, short or long, bacilli- and/or claviform metatergal setae (regardless of lateral setae on or instead of paraterga); gonopod coxae with gonocoel not deep; telopodites clearly exposed, mostly or considerably represented by elongate prefemoral parts, at most only moderately curved, medially subcontiguous and held parallel to each other; acropodites, or solenophores (<bold>sph</bold>), lying distal to prefemoral parts shortened, only sometimes set off basally by a ventral sulcus, subtruncate, usually more or less coaxial with prefemoral parts, but sometimes extended laterad into a distinct process; solenomere (<bold>sl</bold>) subapical, rather long to vestigial.</p></tp:treatment-sec><tp:treatment-sec sec-type="Name"><title>Name.</title><p>To emphasize the lack of ozopores, feminine.</p></tp:treatment-sec><tp:treatment-sec sec-type="Type species"><title>Type species.</title><p><italic><tp:taxon-name>Aporodesmella securiformis</tp:taxon-name></italic> sp. n., by present designation.</p></tp:treatment-sec><tp:treatment-sec sec-type="Remarks"><title>Remarks.</title><p>The new genus is unique among the <tp:taxon-name>Trichopolydesmoidea</tp:taxon-name> for its complete loss of ozopores. Among Oriental <tp:taxon-name>Trichopolydesmidae</tp:taxon-name>, <italic><tp:taxon-name>Aporodesmella</tp:taxon-name></italic> gen. n. seems to be especially similar to <italic><tp:taxon-name>Peronorchus</tp:taxon-name></italic>, sharing with it not only 19 body segments in both sexes, but also the gonopods demonstrating a modest gonocoel, elongate, clearly exposed and modestly curved telopodites which are (sub)contiguous medially and held parallel to each other (and to the main body axis), the solenophore being enlarged, more or less cup-shaped and membranous while the solenomere is a short subapical process or tooth. However, the prefemoral (= densely setose) part of the gonopod in <italic><tp:taxon-name>Peronorchus</tp:taxon-name></italic> is clearly shorter.</p><p>The following three new species are attributed to <italic><tp:taxon-name>Aporodesmella</tp:taxon-name></italic> gen. n.</p><!--PageBreak--></tp:treatment-sec></tp:taxon-treatment>
