# Supplementary material for: Review of the millipede family Trichopolydesmidae in the Oriental realm (Diplopoda, Polydesmida), with descriptions of new genera and species
Source: Zookeys. 2014 Jun 5;(414):19–65. doi: 10.3897/zookeys.414.7671 (PMC4086050; doi:10.3897/zookeys.414.7671)
Supplement: XML Treatment for Aporodesmella securiformis [file zookeys.414.7671-treatment17.xml]

<!DOCTYPE tp:taxon-treatment
  PUBLIC "-//TaxonX//DTD Taxonomic Treatment Publishing DTD v0 20100105//EN" "tax-treatment-NSO.dtd">
<tp:taxon-treatment xmlns:tp="http://www.plazi.org/taxpub"><tp:treatment-meta><mixed-citation publication-type="journal"><person-group><name><surname>Golovatch</surname><given-names>Sergei I.</given-names></name><name><surname>Geoffroy</surname><given-names>Jean-Jacques</given-names></name><name><surname>VandenSpiegel</surname><given-names>Didier</given-names></name></person-group><article-title>Review of the millipede family Trichopolydesmidae in the Oriental realm (Diplopoda, Polydesmida), with descriptions of new genera and species</article-title><source>Zookeys</source><day>5</day><month>6</month><year>2014</year><volume>2014</volume><issue>414</issue><fpage>19</fpage><lpage>65</lpage><pub-id pub-id-type="doi">10.3897/zookeys.414.7671</pub-id></mixed-citation></tp:treatment-meta><tp:nomenclature><tp:taxon-name>
                            <tp:taxon-name-part taxon-name-part-type="genus">Aporodesmella</tp:taxon-name-part>
                            <tp:taxon-name-part taxon-name-part-type="species">securiformis</tp:taxon-name-part>
                            <object-id xmlns:xlink="http://www.w3.org/1999/xlink" content-type="zoobank" xlink:type="simple">http://zoobank.org/A08E5C4F-B6E8-493B-A832-6C383E1FC438</object-id>
                            <object-id xmlns:xlink="http://www.w3.org/1999/xlink" xlink:type="simple">http://species-id.net/wiki/Aporodesmella_securiformis</object-id>
                        </tp:taxon-name><tp:taxon-status xmlns:xlink="http://www.w3.org/1999/xlink" xlink:type="simple">sp. n.</tp:taxon-status><xref ref-type="fig" rid="F3">Figs 3</xref><xref ref-type="fig" rid="F4">, 4</xref></tp:nomenclature><tp:treatment-sec sec-type="Type material"><title>Type material.</title><p>Holotype ♂ (MNHN JC 355), Vietnam, Kien Giang Province, Kien Luong, Hon Chong, Nui Bai Voi, <named-content xmlns:xlink="http://www.w3.org/1999/xlink" content-type="dwc:verbatimCoordinates" xlink:type="simple">104.618E, 10.218N</named-content>, soil, Berlese extraction, 02.06.2008, leg. L. Deharveng &amp; A. Bedos (Vn08-045).</p><p>Paratypes: 1 ♂, 4 ♀ (MNHN JC 355), 1 ♂, 1 ♀ (ZMUM ρ2346), 1 ♂ (SEM), same locality, together with holotype; 2 ♂, 1 ♀ (MNHN JC 355), 1 ♂ (SEM), same province, Kien Luong, Hon Chong, Nui Hang Tien, litter &amp; soil, Berlese extraction, 02.06.2008, leg. Ly Ngoc Sam (Vn08-065); 3 ♂ (MNHN JC 355), 1 ♂ (SEM), same data (Vn08-066).</p></tp:treatment-sec><tp:treatment-sec sec-type="Name"><title>Name.</title><p>To emphasize the axe-shaped solenophore.</p></tp:treatment-sec><tp:treatment-sec sec-type="Diagnosis"><title>Diagnosis.</title><p>Differs from congeners except <italic><tp:taxon-name>Aporodesmella similis</tp:taxon-name></italic> sp. n. by the presence of a remarkable dorsoparabasal stump on ♂ antennomere 6, from <italic><tp:taxon-name>Aporodesmella similis</tp:taxon-name></italic> sp. n. and other congeners by a peculiar, unusually short, axe-shaped solenophore and a simple, lanceolate, shorter and stout solenomere.</p></tp:treatment-sec><tp:treatment-sec sec-type="Description"><title>Description.</title><p>Length of adults ca 2.8–2.9 mm (♂, ♀), up to 3.0 mm (♀), width of midbody pro- and metazonae 0.15 and 0.2 (♂, ♀), up to 0.2 and 0.25 mm (♀), respectively. Coloration in alcohol uniformly pallid, tegument translucent.</p><p>Body moniliform, with 19 segments (♂, ♀). Tegument mainly dull, at most slightly shining, texture very delicately alveolate and microgranulate. Head without modifications, densely pilose throughout except occiput; epicranial suture superficial and thin; genae squarish (<xref ref-type="fig" rid="F3">Fig. 3A, D, G</xref>); gnathochilarium narrow, setae dense and short (<xref ref-type="fig" rid="F4">Fig. 4A</xref>); isthmus between antennae about as broad as diameter of antennal socket (<xref ref-type="fig" rid="F3">Fig. 3G</xref>). Antennae very short, reaching only behind collum (♂, ♀) when stretched dorsally, not geniculate, strongly clavate due to an abruptly and particularly enlarged antennomere 6, the latter with a usual, tight, distodorsal group of numerous bacilliform sensilla, but in ♂ also with a large, highly conspicuous, dorsoparabasal, rounded stump (<bold>s</bold>); antennomere 5 with a loose distodorsal group of only a few tiny sensilla, 7<sup>th</sup> with a tiny mid-dorsal knob (<xref ref-type="fig" rid="F3">Figs 3G, J</xref>, <xref ref-type="fig" rid="F4">4A</xref>).</p><fig id="F3" position="float" orientation="portrait"><label>Figure 3.</label><caption><p><italic><tp:taxon-name>Aporodesmella securiformis</tp:taxon-name></italic> sp. n., ♂ paratype from Nui Hang Tien; <bold>A, D, G</bold> anterior part of body, lateral, dorsal and ventral views, respectively <bold>B, E, H</bold> midbody segments, lateral, dorsal and ventral views, respectively <bold>C, F, I</bold> posterior part of body, lateral, dorsal and ventral views, respectively <bold>J</bold> antenna, dorsal view <bold>K</bold> tergal texture and setae, lateral view <bold>L</bold> tergal setae, limbus and stricture region, sublateral view <bold>M</bold> tergal seta, lateral view. Scale bars: <bold>A, D, H</bold> 0.1 mm; <bold>B, C, E–G, I, J</bold> 0.05 mm; <bold>K</bold> 0.02 mm; <bold>L</bold> 0.01 mm; <bold>M</bold> 0.005 mm. Designation of antennal structure in text.</p></caption><graphic xmlns:xlink="http://www.w3.org/1999/xlink" xlink:href="zookeys-414-019-g003.jpg" position="float" orientation="portrait" xlink:type="simple"/></fig><fig id="F4" position="float" orientation="portrait"><label>Figure 4.</label><caption><p><italic><tp:taxon-name>Aporodesmella securiformis</tp:taxon-name></italic> sp. n., ♂ paratype from Nui Hang Tien; <bold>A</bold> head, ventral view <bold>B</bold> midbody legs, ventral view <bold>C</bold> midbody tarsus and claw, lateral view <bold>D, E</bold> gonopod aperture and gonopods <italic>in situ</italic>, ventral and lateral views, respectively <bold>F, G</bold> left gonopod, subventral and ventromedial views, respectively. Scale bars: <bold>A</bold> 0.05 mm; <bold>B, D</bold> 0.02 mm; <bold>C, E–J</bold> 0.01 mm. Designations of gonopod structures in text.</p></caption><graphic xmlns:xlink="http://www.w3.org/1999/xlink" xlink:href="zookeys-414-019-g004.jpg" position="float" orientation="portrait" xlink:type="simple"/></fig><p>In width, head &gt; segment 2 &gt; collum = segment 3 = 4 &gt; 5(6) = 16 (♂, ♀), thereafter body gradually tapering towards telson (<xref ref-type="fig" rid="F3">Fig. 3D–F</xref>). Paraterga wanting, metazonae subcylindrical, dorsum strongly convex (<xref ref-type="fig" rid="F3">Fig. 3A–I</xref>). Ozopores totally absent (<xref ref-type="fig" rid="F3">Fig. 3A, B, D–F, K</xref>). Collum subovoid, each following metatergum mostly with 4+4 rather long, slightly blunted, subclavate to subbacilliform, thickened and longitudinally ribbed setae arranged in 3 transverse regular rows and borne on minute knobs (<xref ref-type="fig" rid="F3">Fig. 3A–F, K–M</xref>). Stricture between pro- and metazonae rather wide and shallow, scaly like rear part of prozonae. Limbus very fine and microcrenulate (<xref ref-type="fig" rid="F3">Fig. 3L</xref>). Pleurosternal carinae thin lines (<xref ref-type="fig" rid="F3">Fig. 3A, B, H</xref>). Epiproct short, conical, directed caudoventrally; pre-apical papillae small (<xref ref-type="fig" rid="F3">Fig. 3C, F, I</xref>). Hypoproct subtrapeziform, caudal setigerous papillae evident and well separated (<xref ref-type="fig" rid="F3">Fig. 3I</xref>).</p><!--PageBreak--><p>Sterna without modifications, rather broad and sparsely setose (<xref ref-type="fig" rid="F3">Fig. 3H</xref>). Legs short, ca 1.3–1.4 (♂) or 1.1–1.2 times as long as midbody height (♀); ♂ prefemora, femora, postfemora and tibiae clearly incrassate, tarsi longest, slender, sphaerotri<!--PageBreak-->chomes missing (<xref ref-type="fig" rid="F3">Figs 3A, B</xref>, <xref ref-type="fig" rid="F4">4B</xref>), claws simple, slightly curved (<xref ref-type="fig" rid="F4">Fig. 4B, C</xref>); ♂ coxae 2 with short, membranous, cylindrical gonapophyses (<xref ref-type="fig" rid="F3">Fig. 3G</xref>).</p><p>Gonopod aperture transversely oblong-oval, slightly subcordate, taking up most of ventral part of metazonite 7 (<xref ref-type="fig" rid="F4">Fig. 4D</xref>). Gonopods (<xref ref-type="fig" rid="F4">Fig. 4D–G</xref>) simple, with globose, scaly, medially fused coxae carrying a few setae on ventral face and a normal cannula mesally. Telopodites nearly straight, mostly exposed, <italic>in situ</italic> held parallel to each other, contiguous medially, largely unipartite due to prominent, rather densely setose prefemoral parts, rather short and stout, only distal quarter distinctly divided into a peculiar, axe-shaped, lateral solenophore (<bold>sph</bold>) and a smaller, anteriorly lying, sublanceolate solenomere (<bold>sl</bold>) directed slightly laterad. Seminal groove running entirely mesally, terminating on top of <bold>sl.</bold></p><!--PageBreak--></tp:treatment-sec></tp:taxon-treatment>
