# Supplementary material for: Review of the millipede family Trichopolydesmidae in the Oriental realm (Diplopoda, Polydesmida), with descriptions of new genera and species
Source: Zookeys. 2014 Jun 5;(414):19–65. doi: 10.3897/zookeys.414.7671 (PMC4086050; doi:10.3897/zookeys.414.7671)
Supplement: XML Treatment for Aporodesmella similis [file zookeys.414.7671-treatment18.xml]

<!DOCTYPE tp:taxon-treatment
  PUBLIC "-//TaxonX//DTD Taxonomic Treatment Publishing DTD v0 20100105//EN" "tax-treatment-NSO.dtd">
<tp:taxon-treatment xmlns:tp="http://www.plazi.org/taxpub"><tp:treatment-meta><mixed-citation publication-type="journal"><person-group><name><surname>Golovatch</surname><given-names>Sergei I.</given-names></name><name><surname>Geoffroy</surname><given-names>Jean-Jacques</given-names></name><name><surname>VandenSpiegel</surname><given-names>Didier</given-names></name></person-group><article-title>Review of the millipede family Trichopolydesmidae in the Oriental realm (Diplopoda, Polydesmida), with descriptions of new genera and species</article-title><source>Zookeys</source><day>5</day><month>6</month><year>2014</year><volume>2014</volume><issue>414</issue><fpage>19</fpage><lpage>65</lpage><pub-id pub-id-type="doi">10.3897/zookeys.414.7671</pub-id></mixed-citation></tp:treatment-meta><tp:nomenclature><tp:taxon-name>
                            <tp:taxon-name-part taxon-name-part-type="genus">Aporodesmella</tp:taxon-name-part>
                            <tp:taxon-name-part taxon-name-part-type="species">similis</tp:taxon-name-part>
                            <object-id xmlns:xlink="http://www.w3.org/1999/xlink" content-type="zoobank" xlink:type="simple">http://zoobank.org/7DE6B4E3-4698-4D44-8B74-7E7B60BE07D0</object-id>
                            <object-id xmlns:xlink="http://www.w3.org/1999/xlink" xlink:type="simple">http://species-id.net/wiki/Aporodesmella_similis</object-id>
                        </tp:taxon-name><tp:taxon-status xmlns:xlink="http://www.w3.org/1999/xlink" xlink:type="simple">sp. n.</tp:taxon-status><xref ref-type="fig" rid="F5">Figs 5</xref><xref ref-type="fig" rid="F6">, 6</xref></tp:nomenclature><tp:treatment-sec sec-type="Type material"><title>Type material.</title><p>Holotype ♂ (MNHN JC 356), Vietnam, Kien Giang Province, Ha Tien, Nui Da Dung, valley, <named-content xmlns:xlink="http://www.w3.org/1999/xlink" content-type="dwc:verbatimCoordinates" xlink:type="simple">104.477E, 10.4288N</named-content>, secondary forest, litter, Berlese extraction, 29.11.2006, leg. L. Deharveng &amp; A. Bedos (Vn06-102).</p><p>Paratypes: 1 ♂ (SEM), same locality, together with holotype; 1 ♂, 1 ♀ fragment (MNHN JC 356), 1 ♀ (SEM), same locality, soil, Berlese extraction, 05.12.2005, leg. L. Deharveng &amp; A. Bedos (Vn05-107); 1 ♂ (ZMUM ρ2347), same locality, litter, Berlese extraction, 05.12.2005, leg. L. Deharveng &amp; A. Bedos (Vn05-112).</p></tp:treatment-sec><tp:treatment-sec sec-type="Name"><title>Name.</title><p>To emphasize the particularly strong similarity to the previous new species.</p></tp:treatment-sec><tp:treatment-sec sec-type="Diagnosis"><title>Diagnosis.</title><p>Differs from all congeners, except <italic><tp:taxon-name>Aporodesmella securiformis</tp:taxon-name></italic> sp. n., in the presence of a peculiar, dorsoparabasal stump on ♂ antennomere 6, from <italic><tp:taxon-name>Aporodesmella securiformis</tp:taxon-name></italic> sp. n. in the shape of the solenophore and solenomere.</p></tp:treatment-sec><tp:treatment-sec sec-type="Description"><title>Description.</title><p>Length of adults ca 3.0 mm, width of midbody pro- and metazonae 0.2 and 0.25 mm (♂). Coloration in alcohol uniformly pallid, tegument nearly translucent.</p><p>Body moniliform, subcylindrical (<xref ref-type="fig" rid="F5">Fig. 5A–J</xref>), with 19 segments (♂).</p><p>All characters as in <italic><tp:taxon-name>Aporodesmella securiformis</tp:taxon-name></italic> sp. n. (<xref ref-type="fig" rid="F5">Figs 5</xref>, <xref ref-type="fig" rid="F6">6A</xref>), except as follows.</p><fig id="F5" position="float" orientation="portrait"><label>Figure 5.</label><caption><p><italic><tp:taxon-name>Aporodesmella similis</tp:taxon-name></italic> sp. n., ♂ paratype; <bold>A, D, G</bold> anterior part of body, dorsal, lateral and ventral views, respectively <bold>B, E, H</bold> midbody segments, dorsal, lateral and ventral views, respectively <bold>C, F, I</bold> posterior part of body, dorsal, lateral and ventral views, respectively <bold>J</bold> cross-section of a midbody segment, caudal view <bold>K, L</bold> tergal setae, limbus and stricture region, subdorsal views <bold>M</bold> tergal seta, lateral view. Scale bars: A, <bold>D, E, G, H</bold> 0.1 mm; <bold>B, C, F, I, J</bold> 0.05 mm; <bold>K</bold> 0.02 mm; <bold>L</bold> 0.01 mm; <bold>M</bold> 0.005 mm.</p></caption><graphic xmlns:xlink="http://www.w3.org/1999/xlink" xlink:href="zookeys-414-019-g005.jpg" position="float" orientation="portrait" xlink:type="simple"/></fig><fig id="F6" position="float" orientation="portrait"><label>Figure 6.</label><caption><p><italic><tp:taxon-name>Aporodesmella similis</tp:taxon-name></italic> sp. n., ♂ paratype; <bold>A</bold> head, ventral view <bold>B</bold> gonopod aperture and both gonopods <italic>in situ</italic>, ventral view <bold>C</bold> right gonopod, ventrolateral view. Scale bars: <bold>A, B</bold> 0.05 mm; <bold>C</bold> 0.02 mm. Designations of gonopod structures in text.</p></caption><graphic xmlns:xlink="http://www.w3.org/1999/xlink" xlink:href="zookeys-414-019-g006.jpg" position="float" orientation="portrait" xlink:type="simple"/></fig><p>Gonopods (<xref ref-type="fig" rid="F6">Fig. 6B, C</xref>) more complex, especially due to an elaborate and subtruncate tip of a more elongate and slenderer telopodite. Solenophore branch (<bold>sph</bold>) long, membranous, somewhat spoon-shaped, directed laterad, with a long, caudolateral, similarly membranous, subspiniform process (<bold>s</bold>) starting at base of <bold>sph</bold> and remaining coaxial with a prominent prefemoral portion. Mesal part of telopodite tip divided into 2 small horns (<bold>a</bold> and <bold>b</bold>) bearing a very small, dentiform solenomere (<bold>sl</bold>) lying in front and in between.</p></tp:treatment-sec></tp:taxon-treatment>
