# Supplementary material for: Review of the millipede family Trichopolydesmidae in the Oriental realm (Diplopoda, Polydesmida), with descriptions of new genera and species
Source: Zookeys. 2014 Jun 5;(414):19–65. doi: 10.3897/zookeys.414.7671 (PMC4086050; doi:10.3897/zookeys.414.7671)
Supplement: XML Treatment for Aporodesmella tergalis [file zookeys.414.7671-treatment19.xml]

<!DOCTYPE tp:taxon-treatment
  PUBLIC "-//TaxonX//DTD Taxonomic Treatment Publishing DTD v0 20100105//EN" "tax-treatment-NSO.dtd">
<tp:taxon-treatment xmlns:tp="http://www.plazi.org/taxpub"><tp:treatment-meta><mixed-citation publication-type="journal"><person-group><name><surname>Golovatch</surname><given-names>Sergei I.</given-names></name><name><surname>Geoffroy</surname><given-names>Jean-Jacques</given-names></name><name><surname>VandenSpiegel</surname><given-names>Didier</given-names></name></person-group><article-title>Review of the millipede family Trichopolydesmidae in the Oriental realm (Diplopoda, Polydesmida), with descriptions of new genera and species</article-title><source>Zookeys</source><day>5</day><month>6</month><year>2014</year><volume>2014</volume><issue>414</issue><fpage>19</fpage><lpage>65</lpage><pub-id pub-id-type="doi">10.3897/zookeys.414.7671</pub-id></mixed-citation></tp:treatment-meta><tp:nomenclature><tp:taxon-name>
                            <tp:taxon-name-part taxon-name-part-type="genus">Aporodesmella</tp:taxon-name-part>
                            <tp:taxon-name-part taxon-name-part-type="species">tergalis</tp:taxon-name-part>
                            <object-id xmlns:xlink="http://www.w3.org/1999/xlink" content-type="zoobank" xlink:type="simple">http://zoobank.org/4B5EB78A-B952-4DB6-A5F1-F984EC2ADFFE</object-id>
                            <object-id xmlns:xlink="http://www.w3.org/1999/xlink" xlink:type="simple">http://species-id.net/wiki/Aporodesmella_tergalis</object-id>
                        </tp:taxon-name><tp:taxon-status xmlns:xlink="http://www.w3.org/1999/xlink" xlink:type="simple">sp. n.</tp:taxon-status><xref ref-type="fig" rid="F7">Figs 7</xref><xref ref-type="fig" rid="F8">, 8</xref><tp:nomenclature-citation-list><tp:nomenclature-citation><tp:taxon-name>Fuhrmannodesmidae</tp:taxon-name><comment> gen. sp. – <xref ref-type="bibr" rid="B20">Golovatch et al. 2013</xref>: 73.</comment></tp:nomenclature-citation></tp:nomenclature-citation-list></tp:nomenclature><tp:treatment-sec sec-type="Type material"><title>Type material.</title><p>Holotype ♂ (MNHN JC 357), Vietnam, Kien Giang Province, Kien Luong, Hon Chong, Nui Bai Voi, cirque du Français, <named-content xmlns:xlink="http://www.w3.org/1999/xlink" content-type="dwc:verbatimCoordinates" xlink:type="simple">104.618799E, 10.218541N</named-content>, litter, Berlese extraction, 23.08.2003, leg. L. Deharveng &amp; A. Bedos (Vn0308-112).</p><p>Paratypes: 1 ♂, 1 ♀ (SEM), same locality, together with holotype.</p></tp:treatment-sec><tp:treatment-sec sec-type="Name"><title>Name.</title><p>To emphasize the well-developed paraterga.</p></tp:treatment-sec><tp:treatment-sec sec-type="Diagnosis"><title>Diagnosis.</title><p>Differs from congeners by well developed paraterga, short tergal setae, the ♂ also by the presence of a peculiar, central hump above the antennae, the laterally bent, beak-shaped solenophore and the absence of a solenomere.</p><!--PageBreak--></tp:treatment-sec><tp:treatment-sec sec-type="Description"><title>Description.</title><p>Length of adults ca 4.0 mm, width of midbody pro- and metazonae 0.4 and 0.5 mm (♂). Coloration in alcohol uniformly pallid, tegument nearly translucent.</p><p>Body with 19 segments (♂). Tegument dull, texture delicately alveolate, a cerategument on metazonae well-developed (<xref ref-type="fig" rid="F8">Fig. 8A</xref>). Head with an evident, round, very finely pilose, central hump above antennae (♂) (<xref ref-type="fig" rid="F7">Fig. 7D, G</xref>), more roughly setose <!--PageBreak-->over remaining surface except occiput; epicranial suture superficial; genae squarish (<xref ref-type="fig" rid="F7">Fig. 7A, D, G</xref>); gnathochilarium narrow, setae on lamellae linguales particularly strong (<xref ref-type="fig" rid="F8">Fig. 8B</xref>); isthmus between antennae about 1.5 times as broad as diameter of antennal socket (<xref ref-type="fig" rid="F7">Fig. 7G</xref>). Antennae very short, reaching only behind collum when stretched dorsally, not geniculate, strongly clavate due to an abruptly and particularly enlarged antennomere 6, the latter with a usual, tight, distodorsal group of numerous bacilliform sensilla, antennomere 5 with a smaller, but also compact, distodorsal group of only a few shorter sensilla, 7<sup>th</sup> with a tiny mid-dorsal knob (<xref ref-type="fig" rid="F7">Fig. 7J</xref>).</p><fig id="F7" position="float" orientation="portrait"><label>Figure 7.</label><caption><p><italic><tp:taxon-name>Aporodesmella tergalis</tp:taxon-name></italic> sp. n., ♂ paratype; <bold>A, D</bold> anterior part of body, lateral and dorsal views, respectively <bold>B, E</bold> midbody segments, lateral and dorsal views, respectively <bold>C, F, I</bold> posterior part of body, lateral, dorsal and caudal views, respectively <bold>G</bold> head, ventral view <bold>H</bold> legs 1 and 2, ventral view <bold>J</bold> antenna, sublateral view <bold>K</bold> cross-section of a midbody segment, caudal view <bold>L</bold> tergal setae, limbus and stricture region, subdorsal view <bold>M</bold> tergal seta, lateral view <bold>N</bold> midbody leg. Scale bars: <bold>D</bold> 0.2 mm; <bold>A, B, E, G, H, K</bold> 0.1 mm; <bold>C, F, I, J, L, N</bold> 0.05 mm; <bold>M</bold> 0.005 mm.</p></caption><graphic xmlns:xlink="http://www.w3.org/1999/xlink" xlink:href="zookeys-414-019-g007.jpg" position="float" orientation="portrait" xlink:type="simple"/></fig><fig id="F8" position="float" orientation="portrait"><label>Figure 8.</label><caption><p><italic><tp:taxon-name>Aporodesmella tergalis</tp:taxon-name></italic> sp. n., ♂ paratype; <bold>A</bold> cerategument and tergal setae, sublateral view <bold>B</bold> gnathochilarium, ventral view <bold>C</bold> gonopod aperture and both gonopods <italic>in situ</italic>, ventral view <bold>D, F</bold> left gonopod, subventral and submesal views, respectively <bold>E</bold> right gonopod, anteroventral view. Scale bars: <bold>B, C, E</bold> 0.05 mm; <bold>D, F</bold> 0.02 mm; <bold>A</bold> 0.01 mm. Designations of gonopod structures in text.</p></caption><graphic xmlns:xlink="http://www.w3.org/1999/xlink" xlink:href="zookeys-414-019-g008.jpg" position="float" orientation="portrait" xlink:type="simple"/></fig><p>In width, head = collum &lt; segment 3 = 4 &lt; 2 &lt; 5 = 16 (♂), thereafter body gradually tapering towards telson (<xref ref-type="fig" rid="F7">Fig. 7D–F</xref>). Paraterga well-developed, set low (at about upper 1/3-1/2 of body height), mostly clearly declined (<xref ref-type="fig" rid="F7">Fig. 7A–F, K</xref>), front edges moderately convex and forming a shoulder, caudal edges increasingly strongly concave caudad, lateral edges mostly straight, on each side with 3 setigerous, equidistant knobs; caudal corners mostly nearly sharp, lying within rear tergal margin until segment 10, thereafter increasingly well produced behind the margin (<xref ref-type="fig" rid="F7">Fig. 7A–F</xref>). Ozopores totally absent (<xref ref-type="fig" rid="F7">Figs 7A–F, I</xref>, <xref ref-type="fig" rid="F8">8A</xref>). Collum biconvex, nearly sharp laterally on both sides, with 3 transverse rows of short setae (<xref ref-type="fig" rid="F7">Fig. 7D</xref>). Each following metatergum mostly with 3+3 short, slightly blunted, clavate, thickened and longitudinally ribbed setae arranged in 3 transverse regular rows and borne on minute knobs; sulci between the rows absent (<xref ref-type="fig" rid="F7">Figs 7A–F, M</xref>, <xref ref-type="fig" rid="F8">8A</xref>). Stricture between pro- and metazonae rather shallow and narrow, scaly like rear part of prozonae (<xref ref-type="fig" rid="F7">Fig. 7E, L</xref>). Limbus very fine, very delicately and sparsely microdenticulate (<xref ref-type="fig" rid="F7">Fig. 7L</xref>). Pleurosternal carinae absent (<xref ref-type="fig" rid="F7">Fig. 7A, B, H</xref>). Epiproct short, conical, truncate, directed caudoventrally; pre-apical papillae large (<xref ref-type="fig" rid="F7">Fig. 7C, F, I</xref>). Hypoproct subtrapeziform, caudal setigerous papillae well-developed and clearly separated (<xref ref-type="fig" rid="F7">Fig. 7I</xref>).</p><p>Sterna without modifications, rather broad and sparsely setose. Legs short, ca 1.2–1.3 times as long as midbody height (♂); prefemora, femora, postfemora and tibiae clearly incrassate, tarsi longest, slender, sphaerotrichomes missing; claws simple, slightly curved (<xref ref-type="fig" rid="F7">Fig. 7N</xref>); ♂ coxae 2 with very short, membranous, cylindrical gonapophyses (<xref ref-type="fig" rid="F7">Fig. 7H</xref>).</p><p>Gonopod aperture transversely oblong-oval, slightly subcordate, taking up most of ventral part of metazonite 7 (<xref ref-type="fig" rid="F8">Fig. 8C</xref>). Gonopods (<xref ref-type="fig" rid="F8">Fig. 8C–F</xref>) rather complex, with <!--PageBreak-->globose, microgranulate, medially fused coxae carrying a few setae on ventral face and a normal cannula mesally. Telopodites mostly exposed, <!--PageBreak--><italic>in situ</italic> held parallel to each other, nearly contiguous medially, each unipartite, with a rather large, densely setose prefemoral part clearly set off from acropodite by an oblique ventral sulcus and a curved dorsal spine (<bold>k</bold>); acropodite divided into 2 subequally long parts, each also about equal in length to prefemoral portion; basal half of acropodite remaining coaxial with prefemoral portion, slightly broadened distad and carrying an evident orifice (<bold>o</bold>) of a fully mesally running seminal groove on a vestigial mesal solenomere (= tubercle), whereas distal half of acropodite, or solenophore (<bold>sph</bold>), acuminate, directed abruptly laterad, subflagelliform (<bold>b</bold>), carrying a parabasal apical tooth (<bold>t</bold>) and a conspicuous, curved, denticulate lamina (<bold>a</bold>) beginning from near <bold>o</bold> and turning around <bold>b</bold> on lateral side.</p></tp:treatment-sec><tp:treatment-sec sec-type="Remarks"><title>Remarks.</title><p>This species served elsewhere (<xref ref-type="bibr" rid="B20">Golovatch et al. 2013</xref>) to illustrate a somewhat transitional condition in its gonopod structure, especially an elongate and laterad directed apical part, between the <tp:taxon-name>Trichopolydesmidae</tp:taxon-name> (= “<tp:taxon-name>Fuhrmannodesmidae</tp:taxon-name>”) and <tp:taxon-name>Opisotretidae</tp:taxon-name> within the same superfamily <tp:taxon-name>Trichopolydesmoidea</tp:taxon-name>. A far more spectacular example of the same trend is seen in <italic><tp:taxon-name>Gonatodesmus</tp:taxon-name></italic> gen. n. (see below).</p></tp:treatment-sec><ref-list><ref id="B20"><mixed-citation xmlns:xlink="http://www.w3.org/1999/xlink" xlink:type="simple"><person-group><name name-style="western"><surname>Golovatch</surname><given-names>SI</given-names></name><name name-style="western"><surname>Geoffroy</surname><given-names>JJ</given-names></name><name name-style="western"><surname>Stoev</surname><given-names>P</given-names></name><name name-style="western"><surname>VandenSpiegel</surname><given-names>D</given-names></name></person-group> (<year>2013</year>) <article-title>Review of the millipede family Opisotretidae (Diplopoda, Polydesmida), with descriptions of new species.</article-title><source>ZooKeys</source><volume>302</volume>: <fpage>13</fpage>–<lpage>77</lpage>. doi: <ext-link ext-link-type="doi" xlink:href="10.3897/zookeys.302.5357" xlink:type="simple">10.3897/zookeys.302.5357</ext-link></mixed-citation></ref></ref-list></tp:taxon-treatment>
