# Supplementary material for: Review of the millipede family Trichopolydesmidae in the Oriental realm (Diplopoda, Polydesmida), with descriptions of new genera and species
Source: Zookeys. 2014 Jun 5;(414):19–65. doi: 10.3897/zookeys.414.7671 (PMC4086050; doi:10.3897/zookeys.414.7671)
Supplement: XML Treatment for Deharvengius [file zookeys.414.7671-treatment20.xml]

<!DOCTYPE tp:taxon-treatment
  PUBLIC "-//TaxonX//DTD Taxonomic Treatment Publishing DTD v0 20100105//EN" "tax-treatment-NSO.dtd">
<tp:taxon-treatment xmlns:tp="http://www.plazi.org/taxpub"><tp:treatment-meta><mixed-citation publication-type="journal"><person-group><name><surname>Golovatch</surname><given-names>Sergei I.</given-names></name><name><surname>Geoffroy</surname><given-names>Jean-Jacques</given-names></name><name><surname>VandenSpiegel</surname><given-names>Didier</given-names></name></person-group><article-title>Review of the millipede family Trichopolydesmidae in the Oriental realm (Diplopoda, Polydesmida), with descriptions of new genera and species</article-title><source>Zookeys</source><day>5</day><month>6</month><year>2014</year><volume>2014</volume><issue>414</issue><fpage>19</fpage><lpage>65</lpage><pub-id pub-id-type="doi">10.3897/zookeys.414.7671</pub-id></mixed-citation></tp:treatment-meta><tp:nomenclature><tp:taxon-name>
                            <tp:taxon-name-part taxon-name-part-type="genus">Deharvengius</tp:taxon-name-part>
                            <object-id xmlns:xlink="http://www.w3.org/1999/xlink" content-type="zoobank" xlink:type="simple">http://zoobank.org/063BDEC3-966B-4AC3-98CF-CE76FDF85D86</object-id>
                            <object-id xmlns:xlink="http://www.w3.org/1999/xlink" xlink:type="simple">http://species-id.net/wiki/Deharvengius</object-id>
                        </tp:taxon-name><tp:taxon-status xmlns:xlink="http://www.w3.org/1999/xlink" xlink:type="simple">gen. n.</tp:taxon-status></tp:nomenclature><tp:treatment-sec sec-type="Diagnosis"><title>Diagnosis.</title><p>18 segments (♂, ♀); pore formula normal: 5, 7, 9, 10, 12, 13, 15–17; head modified in both sexes in being somewhat flattened dorsoventrally; paraterga very poorly developed, serrate/microdentate at lateral edge, with 3 rows of 2+2, long, <!--PageBreak-->simple setae (regardless of lateral setae); gonopod coxae with gonocoel not deep; telopodites clearly exposed, but lying tightly appressed and parallel to venter, strongly curved, semi-circular, unipartite, slender, directed mesad and strongly overlapping; prefemoral parts about half as long as telopodites, set off from acropodites neither by a sulcus nor a cingulum; acropodites with small solenophores (<bold>sph</bold>) lying basal to a spiniform, apical solenomere (<bold>sl</bold>). Seminal groove running mostly along ventral surface of subbasally obviously twisted acropodites.</p></tp:treatment-sec><tp:treatment-sec sec-type="Name"><title>Name.</title><p>To honour Louis Deharveng (MNHN), one of the principal collectors, masculine.</p></tp:treatment-sec><tp:treatment-sec sec-type="Type species"><title>Type species.</title><p><italic><tp:taxon-name>Deharvengius bedosae</tp:taxon-name></italic> sp. n., by present designation.</p></tp:treatment-sec><tp:treatment-sec sec-type="Remarks"><title>Remarks.</title><p>In having only 18 body segments, this new genus is almost unique amongst the <tp:taxon-name>Trichopolydesmoidea</tp:taxon-name>. The same segment counts seem to solely concern <italic><tp:taxon-name>Moojenodesmus pumilus</tp:taxon-name></italic> Schubart, 1944, only one of the species of the rather small Neotropical genus <italic><tp:taxon-name>Moojenodesmus</tp:taxon-name></italic> Schubart, 1945, from the same family <tp:taxon-name>Trichopolydesmidae</tp:taxon-name>; <italic><tp:taxon-name>Moojenodesmus pumilus</tp:taxon-name></italic> is especially minute (&lt; 2.5 mm long), and it seems to be parthenogenetic and quite widespread in Brazil (<xref ref-type="bibr" rid="B14">Golovatch 1992</xref>, <xref ref-type="bibr" rid="B15">1994</xref>). Among the Oriental <tp:taxon-name>Trichopolydesmidae</tp:taxon-name>, partly globally as well, <italic><tp:taxon-name>Deharvengius</tp:taxon-name></italic> gen. n. stands well apart also in having a less convex head, only 2+2 tergal setae per row and very unusual gonopods. The latter are long, simple, unipartite, strongly curved and crossing medially, thus being quite similar to the condition observed in <italic><tp:taxon-name>Cocacolaria</tp:taxon-name></italic> (<xref ref-type="fig" rid="F2">Fig. 2B–E</xref>). Yet in <italic><tp:taxon-name>Deharvengius</tp:taxon-name></italic> gen. n. the gonopods are much more strongly appressed to the venter while the seminal groove runs mostly on the ventral = lateral (not mesal) side to terminate apically on a simple and slender (not at about midway on a stout and calyciform) solenomere. By its habitus and even gonopod structure, <italic><tp:taxon-name>Deharvengius</tp:taxon-name></italic> gen. n. resembles some Euro-Mediterranean genera of <tp:taxon-name>Trichopolydesmidae</tp:taxon-name> as well (see reviews by <xref ref-type="bibr" rid="B30">Mauriès (1983)</xref> and <xref ref-type="bibr" rid="B20">Golovatch et al. (2013)</xref>). Some of them show a deeply bipartite and strongly curved gonopod telopodite, the prefemoral part of which is quite elongate, but lies more or less transversely to strongly angular, largely (sub)parallel telopodites and extends across the nearly entire ventral width of segment 7. Such are <italic><tp:taxon-name>Trichopolydesmus</tp:taxon-name></italic> Verhoeff, 1898 (together with the subgenus <italic><tp:taxon-name>Banatodesmus</tp:taxon-name></italic> Tabacaru, 1980), <italic><tp:taxon-name>Bacillidesmus</tp:taxon-name></italic> Attems, 1898, <italic><tp:taxon-name>Napocodesmus</tp:taxon-name></italic> Ceuca, 1974 and <italic><tp:taxon-name>Caucasodesmus</tp:taxon-name></italic> Golovatch, 1985. In contrast, the gonotelopodites in <italic><tp:taxon-name>Verhoeffodesmus</tp:taxon-name></italic> Strasser, 1959, <italic><tp:taxon-name>Cottodesmus</tp:taxon-name></italic> Verhoeff, 1936 and <italic><tp:taxon-name>Occitanocookia</tp:taxon-name></italic> Mauriès, 1980 have increasingly shortened prefemoral parts, being enlarged and laterally flattened distad and unipartite, but mostly less strongly curved, in <italic><tp:taxon-name>Cottodesmus</tp:taxon-name></italic> and <italic><tp:taxon-name>Occitanocookia</tp:taxon-name></italic> also devoid of a solenomere, but sometimes supplied instead with what can be seen as a primordial accessory seminal chamber. In <italic><tp:taxon-name>Trichopolydesmus</tp:taxon-name></italic>, <italic><tp:taxon-name>Heterocookia</tp:taxon-name></italic> Silvestri, 1898, <italic><tp:taxon-name>Ingurtidorgius</tp:taxon-name></italic> Strasser, 1974 and, especially, <italic><tp:taxon-name>Mastigonodesmus</tp:taxon-name></italic> Silvestri, 1898, the solenomere is almost to fully flagelliform, branching off near the base of the femorite. In all these genera, the gonotelopodites are strongly exposed, not sunken inside an obvious gonocoel (<xref ref-type="bibr" rid="B20">Golovatch et al. 2013</xref>).</p><p><italic><tp:taxon-name>Deharvengius</tp:taxon-name></italic> gen. n. currently contains only one species.</p><!--PageBreak--></tp:treatment-sec><tp:treatment-sec><!--Section generated to contain objects referenced in tp:taxon-treatment.--><fig id="F2" position="float" orientation="portrait"><label>Figure 2.</label><caption><p><italic><tp:taxon-name>Cocacolaria hauseri</tp:taxon-name></italic> Hoffman, 1987, ♂ from Natawa forest, Espirito Santo Island, Vanuatu; <bold>A</bold> midbody leg, lateral view <bold>B</bold> gonopod aperture with both gonopods <italic>in situ</italic>, ventral view <bold>C</bold> right gonopod, lateral view <bold>D, E</bold> left gonopod, caudomesal and mesal views, respectively. Scale bars: <bold>A, B</bold> 0.05 mm; <bold>C–E</bold> 0.02 mm. Designations of gonopod structures in text.</p></caption><graphic xmlns:xlink="http://www.w3.org/1999/xlink" xlink:href="zookeys-414-019-g002.jpg" position="float" orientation="portrait" xlink:type="simple"/></fig></tp:treatment-sec><ref-list><ref id="B14"><mixed-citation xmlns:xlink="http://www.w3.org/1999/xlink" xlink:type="simple"><person-group><name name-style="western"><surname>Golovatch</surname><given-names>SI</given-names></name></person-group> (<year>1992</year>) <article-title>Review of the Neotropical fauna of Fuhrmannodesmidae, with the description of four new species from near Manaus, Central Amazonia, Brazil (Diplopoda, Polydesmida).</article-title><source>Amazoniana</source><volume>12</volume>(<issue>2</issue>): <fpage>207</fpage>–<lpage>226</lpage>.</mixed-citation></ref><ref id="B15"><mixed-citation xmlns:xlink="http://www.w3.org/1999/xlink" xlink:type="simple"><person-group><name name-style="western"><surname>Golovatch</surname><given-names>SI</given-names></name></person-group> (<year>1994</year>) <article-title>Further new Fuhrmannodesmidae from the environs of Manaus, Central Amazonia, Brazil, with a revision of <italic>Cryptogonodesmus</italic> Silvestri, 1898 (Diplopoda, Polydesmida).</article-title><source>Amazoniana</source><volume>13</volume>(<issue>1/2</issue>): <fpage>131</fpage>–<lpage>161</lpage>.</mixed-citation></ref><ref id="B30"><mixed-citation xmlns:xlink="http://www.w3.org/1999/xlink" xlink:type="simple"><person-group><name name-style="western"><surname>Mauriès</surname><given-names>JP</given-names></name></person-group> (<year>1983</year>) <article-title>Le genre <italic>Galliocookia</italic> Ribaut, 1954. Deux especes nouvelles des grottes de l’Ardeche et du Gard (Myriapoda, Diplopoda, Polydesmida).</article-title><source>Bulletin de la Société d’Histoire naturelle de Toulouse</source><volume>119</volume>: <fpage>103</fpage>–<lpage>110</lpage>.</mixed-citation></ref><ref id="B20"><mixed-citation xmlns:xlink="http://www.w3.org/1999/xlink" xlink:type="simple"><person-group><name name-style="western"><surname>Golovatch</surname><given-names>SI</given-names></name><name name-style="western"><surname>Geoffroy</surname><given-names>JJ</given-names></name><name name-style="western"><surname>Stoev</surname><given-names>P</given-names></name><name name-style="western"><surname>VandenSpiegel</surname><given-names>D</given-names></name></person-group> (<year>2013</year>) <article-title>Review of the millipede family Opisotretidae (Diplopoda, Polydesmida), with descriptions of new species.</article-title><source>ZooKeys</source><volume>302</volume>: <fpage>13</fpage>–<lpage>77</lpage>. doi: <ext-link ext-link-type="doi" xlink:href="10.3897/zookeys.302.5357" xlink:type="simple">10.3897/zookeys.302.5357</ext-link></mixed-citation></ref></ref-list></tp:taxon-treatment>
