# Supplementary material for: Review of the millipede family Trichopolydesmidae in the Oriental realm (Diplopoda, Polydesmida), with descriptions of new genera and species
Source: Zookeys. 2014 Jun 5;(414):19–65. doi: 10.3897/zookeys.414.7671 (PMC4086050; doi:10.3897/zookeys.414.7671)
Supplement: XML Treatment for Deharvengius bedosae [file zookeys.414.7671-treatment21.xml]

<!DOCTYPE tp:taxon-treatment
  PUBLIC "-//TaxonX//DTD Taxonomic Treatment Publishing DTD v0 20100105//EN" "tax-treatment-NSO.dtd">
<tp:taxon-treatment xmlns:tp="http://www.plazi.org/taxpub"><tp:treatment-meta><mixed-citation publication-type="journal"><person-group><name><surname>Golovatch</surname><given-names>Sergei I.</given-names></name><name><surname>Geoffroy</surname><given-names>Jean-Jacques</given-names></name><name><surname>VandenSpiegel</surname><given-names>Didier</given-names></name></person-group><article-title>Review of the millipede family Trichopolydesmidae in the Oriental realm (Diplopoda, Polydesmida), with descriptions of new genera and species</article-title><source>Zookeys</source><day>5</day><month>6</month><year>2014</year><volume>2014</volume><issue>414</issue><fpage>19</fpage><lpage>65</lpage><pub-id pub-id-type="doi">10.3897/zookeys.414.7671</pub-id></mixed-citation></tp:treatment-meta><tp:nomenclature><tp:taxon-name>
                            <tp:taxon-name-part taxon-name-part-type="genus">Deharvengius</tp:taxon-name-part>
                            <tp:taxon-name-part taxon-name-part-type="species">bedosae</tp:taxon-name-part>
                            <object-id xmlns:xlink="http://www.w3.org/1999/xlink" content-type="zoobank" xlink:type="simple">http://zoobank.org/5C60DC06-021E-402F-8D03-871532155442</object-id>
                            <object-id xmlns:xlink="http://www.w3.org/1999/xlink" xlink:type="simple">http://species-id.net/wiki/Deharvengius_bedosae</object-id>
                        </tp:taxon-name><tp:taxon-status xmlns:xlink="http://www.w3.org/1999/xlink" xlink:type="simple">sp. n.</tp:taxon-status><xref ref-type="fig" rid="F9">Figs 9</xref><xref ref-type="fig" rid="F10">, 10</xref></tp:nomenclature><tp:treatment-sec sec-type="Type material"><title>Type material.</title><p>Holotype ♂ (MNHN JC 358), Vietnam, Kien Giang Province, Kien Luong, Hon Chong, Nui Bai Voi (cirque sud), <named-content xmlns:xlink="http://www.w3.org/1999/xlink" content-type="dwc:verbatimCoordinates" xlink:type="simple">104.617E, 10.2199N</named-content>, soil, Berlese extraction, 26.11.2008, leg. L. Deharveng &amp; A. Bedos (Vn06-30).</p><p>Paratypes: 2 ♀, 4 juv. (subadults) (MNHN JC 358), same province, Kien Luong, Hon Chong, Nui Bai Voi (cirque sud), <named-content xmlns:xlink="http://www.w3.org/1999/xlink" content-type="dwc:verbatimCoordinates" xlink:type="simple">104.617E, 10.2199N</named-content>; soil, Berlese extraction, 02.06.2008, leg. L. Deharveng &amp; A. Bedos (Vn08-055); 1 ♂, 2 ♀ (MNHN JC 358), 1 ♂ (ZMUM ρ2348), 1 ♂, 1 juv. (subadult) (SEM), same province, Hon Chong, Nui Khoe La, soil, Berlese extraction, 01.06.2008, leg. L. Deharveng &amp; A. Bedos (Vn08-027).</p></tp:treatment-sec><tp:treatment-sec sec-type="Name"><title>Name.</title><p>To honour Anne Bedos (MNHN), one of the principal collectors.</p></tp:treatment-sec><tp:treatment-sec sec-type="Description"><title>Description.</title><p>Length of adults ca 3.0 mm, width of midbody pro- and metazonae 0.3 and 0.45 mm (♂, ♀). Coloration in alcohol uniformly pallid, tegument often nearly translucent.</p><p>Body with 18 segments (♂, ♀). Tegument dull, texture of metazonae very delicately punctate on dorsum and sterna, but alveolate laterally below paraterga; collum smooth (<xref ref-type="fig" rid="F9">Fig. 9A–K</xref>). Head relatively sparsely and finely pilose, less convex than usual (♂, ♀); epicranial suture superficial; genae squarish (<xref ref-type="fig" rid="F9">Fig. 9A, D, G, L</xref>); gnathochilarium narrow, sparsely and uniformly setose (<xref ref-type="fig" rid="F9">Fig. 9L</xref>); isthmus between antennae about 0.8 times as broad as diameter of antennal socket (<xref ref-type="fig" rid="F9">Fig. 9A, G</xref>). Antennae very short (<xref ref-type="fig" rid="F10">Fig. 10A</xref>), reaching only behind head when stretched dorsally, not geniculate, strongly clavate due to an abruptly and particularly enlarged antennomere 6, the latter with a usual, tight, distodorsal group of rather numerous, bacilliform sensilla; antennomere 7 with a smaller distodorsal group of only a few shorter and curved sensilla in front of a tiny mid-dorsal knob.</p><fig id="F9" position="float" orientation="portrait"><label>Figure 9.</label><caption><p><italic><tp:taxon-name>Deharvengius bedosae</tp:taxon-name></italic> sp. n., ♂ paratype from Nui Khoe La; <bold>A, D, G</bold> anterior part of body, dorsal, lateral and ventral views, respectively <bold>B, E, H</bold> midbody segments, dorsal, lateral and ventral views, respectively <bold>C, F, I</bold> posterior part of body, dorsal, lateral and ventral views, respectively <bold>J</bold> cross-section of a midbody segment, caudal view <bold>K</bold> poriferous midbody paratergite, tergal setae, tegument structure, limbus and stricture region <bold>L</bold> head, ventral view. Scale bars: <bold>D–F</bold> 0.1 mm; <bold>A–C, G–J, L</bold> 0.05 mm; <bold>K</bold> 0.02 mm.</p></caption><graphic xmlns:xlink="http://www.w3.org/1999/xlink" xlink:href="zookeys-414-019-g009.jpg" position="float" orientation="portrait" xlink:type="simple"/></fig><fig id="F10" position="float" orientation="portrait"><label>Figure 10.</label><caption><p><italic><tp:taxon-name>Deharvengius bedosae</tp:taxon-name></italic> sp. n., ♂ paratype from Nui Khoe La; <bold>A</bold> antenna, lateral view <bold>B</bold> midbody leg, lateral view <bold>C–E</bold> gonopod aperture and both gonopods <italic>in situ</italic>, ventral, ventrocaudal and anteroventral views, respectively. Scale bars: <bold>A</bold> 0.05 mm; <bold>B–E</bold> 0.02 mm Designations of gonopod structures in text.</p></caption><graphic xmlns:xlink="http://www.w3.org/1999/xlink" xlink:href="zookeys-414-019-g010.jpg" position="float" orientation="portrait" xlink:type="simple"/></fig><p>Body moniliform, subcylindrical (<xref ref-type="fig" rid="F9">Fig. 9A–J</xref>). In width, head &gt; segments 5-15 &gt; 2 &gt; 3 = 4 &gt; collum; body gradually tapering on segments 16-18 (<xref ref-type="fig" rid="F9">Fig. 9A–I</xref>). Paraterga very poorly developed, starting from collum, set low (at about upper 1/3-1/2 of body height), mostly represented by vestigial, delicately serrate ridges and sharp caudal teeth, the latter being clearly enlarged and slightly produced behind rear tergal margin in poriferous segments (<xref ref-type="fig" rid="F9">Fig. 9A–K</xref>). Ozopores evident, ovoid, dorsolateral, lying about equally close to caudal corner and lateral edge (<xref ref-type="fig" rid="F9">Fig. 9B, C, E, F, K</xref>). Collum roundly subquadrate, with 3 transverse rows of long setae dorsally and 2 similar setae on paraterga (<xref ref-type="fig" rid="F9">Fig. 9A</xref>). Each following metatergum mostly with 2+2 long and pointed setae arranged in 3 transverse regular rows and not borne on knobs; sulci between the rows absent (<xref ref-type="fig" rid="F9">Fig. 9B–F</xref>). Stricture between pro- and metazonae rather deep and narrow, scaly like rear part of prozonae (<xref ref-type="fig" rid="F9">Fig. 9B, E</xref>). Limbus very fine, very delicately and sparsely microdenticulate (<xref ref-type="fig" rid="F9">Figs 9J, K</xref>, <xref ref-type="fig" rid="F10">10D</xref>). Pleurosternal carinae absent (<xref ref-type="fig" rid="F9">Fig. 9D–F</xref>). Epiproct short, conical, truncate, directed caudoventrally; pre-apical papillae small (<xref ref-type="fig" rid="F9">Fig. 9C, F, I</xref>). Hypoproct subtrapeziform, relatively high and narrow, caudal setigerous papillae large and moderately separated, with a faintly convex edge in between (<xref ref-type="fig" rid="F9">Fig. 9I</xref>).</p><!--PageBreak--><p>Sterna without modifications, rather broad and sparsely setose (<xref ref-type="fig" rid="F9">Fig. 9G–I</xref>). Legs short, ca 1.2–1.3 (♂) or 1.0–1.1 (♀) times as long as midbody height; prefemora, femora, postfemora and tibiae clearly incrassate, especially so in ♂ (<xref ref-type="fig" rid="F10">Fig. 10B</xref>), tarsi longest, slender, sphaerotrichomes missing; claws simple, slightly curved; ♂ coxae 2 with very short, membranous, cylindrical gonapophyses (<xref ref-type="fig" rid="F9">Fig. 9G</xref>).</p><!--PageBreak--><p>Gonopod aperture transversely oblong-oval, taking up most of ventral part of metazonite 7 (<xref ref-type="fig" rid="F10">Fig. 10C–E</xref>). Gonopod coxae with gonocoel not deep; telopodites clearly exposed, but lying tightly appressed and parallel to venter, strongly curved, semi-circular, unipartite, slender, directed mesad and strongly overlapping; prefemoral parts about half as long as telopodites, set off from acropodites neither by a sulcus nor a cingulum; each acropodite with a small solenophore (<bold>sph</bold>) lying basal to a spiniform, apical solenomere (<bold>sl</bold>). Seminal groove running mostly along ventral (= lateral) surface of a subbasally obviously twisted acropodite.</p></tp:treatment-sec></tp:taxon-treatment>
