# Supplementary material for: Review of the millipede family Trichopolydesmidae in the Oriental realm (Diplopoda, Polydesmida), with descriptions of new genera and species
Source: Zookeys. 2014 Jun 5;(414):19–65. doi: 10.3897/zookeys.414.7671 (PMC4086050; doi:10.3897/zookeys.414.7671)
Supplement: XML Treatment for Gonatodesmus [file zookeys.414.7671-treatment22.xml]

<!DOCTYPE tp:taxon-treatment
  PUBLIC "-//TaxonX//DTD Taxonomic Treatment Publishing DTD v0 20100105//EN" "tax-treatment-NSO.dtd">
<tp:taxon-treatment xmlns:tp="http://www.plazi.org/taxpub"><tp:treatment-meta><mixed-citation publication-type="journal"><person-group><name><surname>Golovatch</surname><given-names>Sergei I.</given-names></name><name><surname>Geoffroy</surname><given-names>Jean-Jacques</given-names></name><name><surname>VandenSpiegel</surname><given-names>Didier</given-names></name></person-group><article-title>Review of the millipede family Trichopolydesmidae in the Oriental realm (Diplopoda, Polydesmida), with descriptions of new genera and species</article-title><source>Zookeys</source><day>5</day><month>6</month><year>2014</year><volume>2014</volume><issue>414</issue><fpage>19</fpage><lpage>65</lpage><pub-id pub-id-type="doi">10.3897/zookeys.414.7671</pub-id></mixed-citation></tp:treatment-meta><tp:nomenclature><tp:taxon-name>
                            <tp:taxon-name-part taxon-name-part-type="genus">Gonatodesmus</tp:taxon-name-part>
                            <object-id xmlns:xlink="http://www.w3.org/1999/xlink" content-type="zoobank" xlink:type="simple">http://zoobank.org/7F9F0843-BD27-4A71-8995-91722D9CB039</object-id>
                            <object-id xmlns:xlink="http://www.w3.org/1999/xlink" xlink:type="simple">http://species-id.net/wiki/Gonatodesmus</object-id>
                        </tp:taxon-name><tp:taxon-status xmlns:xlink="http://www.w3.org/1999/xlink" xlink:type="simple">gen. n.</tp:taxon-status></tp:nomenclature><tp:treatment-sec sec-type="Diagnosis"><title>Diagnosis.</title><p>19 segments (♂, ♀); pore formula normal: 5, 7, 9, 10, 12, 13, 15-18; ♂ head with a considerable, rounded, central hump above antennae; paraterga poorly developed, serrate/microdentate at lateral edge, with 3 rows of 3+3 or 4+4, long, bacilliform setae (regardless of lateral setae); gonopod coxae with gonocoel not deep; telopodites clearly exposed, but lying rather tightly appressed and mostly parallel to venter, unipartite, slender, abruptly geniculate and directed laterad distal to prefemoral <!--PageBreak-->parts, the latter about half as long as telopodites, held parallel to main axis, each set off from a twisted acropodite by a geniculation cingulum (<bold>c</bold>); acropodites elongate, near midway with a remarkably large hairy pulvillus (<bold>p</bold>) on top of a small accessory seminal chamber; neither a separate solenophore branch nor a solenomere. Seminal groove (<bold>sg</bold>) running mostly on mesal side, turning caudad (= ventrad) only beyond geniculation.</p></tp:treatment-sec><tp:treatment-sec sec-type="Name"><title>Name.</title><p>To emphasize the geniculated gonopod telopodite (γόνατο meaning “a knee” in Greek), masculine.</p></tp:treatment-sec><tp:treatment-sec sec-type="Type species"><title>Type species.</title><p><italic><tp:taxon-name>Gonatodesmus communicans</tp:taxon-name></italic> sp. n., by present designation.</p></tp:treatment-sec><tp:treatment-sec sec-type="Remarks"><title>Remarks.</title><p>This new genus is highly disjunct in being the sole member of the family which shows a remarkable midway geniculation of the gonopod telopodite. The gonopod tip being directed laterad is not unique in <tp:taxon-name>Trichopolydesmidae</tp:taxon-name>, shared also with <italic><tp:taxon-name>Aporodesmella tergalis</tp:taxon-name></italic> sp. n. However, the entire distal, post-geniculation half of the gonopod in <italic><tp:taxon-name>Gonatodesmus</tp:taxon-name></italic> gen. n. is obviously twisted and strongly elongate, also showing a remarkably distinct hairy pulvillus on top of a small, but evident accessory seminal chamber. Only vestiges of the latter are occasionally observed in a couple of Euro-Mediterranean genera of <tp:taxon-name>Trichopolydesmidae</tp:taxon-name> (<xref ref-type="bibr" rid="B17">Golovatch 2013</xref>), whereas an obvious hairy pulvillus seems to be singular in the family. In contrast, such a gonopod conformation vividly resembles the conditions largely characterizing the family <tp:taxon-name>Opisotretidae</tp:taxon-name> (<xref ref-type="bibr" rid="B20">Golovatch et al. 2013</xref>), but the prefemoral parts in <italic><tp:taxon-name>Gonatodesmus</tp:taxon-name></italic> gen. n. are clearly elongate and held parallel to the main axis while the acropodites distal to the unique geniculation are yet relatively short to be directed dorsolaterad. So the assignment of <italic><tp:taxon-name>Gonatodesmus</tp:taxon-name></italic> gen. n. to <tp:taxon-name>Trichopolydesmidae</tp:taxon-name>, not <tp:taxon-name>Opisotretidae</tp:taxon-name>, is preferred. However, one may justly regard <italic><tp:taxon-name>Gonatodesmus</tp:taxon-name></italic> gen. n. as a kind of transition or bridge between these two families of <tp:taxon-name>Trichopolydesmoidea</tp:taxon-name>. This new genus rather demonstrates an evolutionary trend from the more basal <tp:taxon-name>Trichopolydesmidae</tp:taxon-name> towards the advanced <tp:taxon-name>Opisotretidae</tp:taxon-name>.</p></tp:treatment-sec><ref-list><ref id="B17"><mixed-citation xmlns:xlink="http://www.w3.org/1999/xlink" xlink:type="simple"><person-group><name name-style="western"><surname>Golovatch</surname><given-names>SI</given-names></name></person-group> (<year>2013</year>) <article-title>A reclassification of the millipede superfamily Trichopolydesmoidea, with descriptions of two new species from the Aegean region (Diplopoda, Polydesmida).</article-title><source>ZooKeys</source><volume>340</volume>: <fpage>63</fpage>–<lpage>78</lpage>. doi: <ext-link ext-link-type="doi" xlink:href="10.3897/zookeys.340.6295" xlink:type="simple">10.3897/zookeys.340.6295</ext-link></mixed-citation></ref><ref id="B20"><mixed-citation xmlns:xlink="http://www.w3.org/1999/xlink" xlink:type="simple"><person-group><name name-style="western"><surname>Golovatch</surname><given-names>SI</given-names></name><name name-style="western"><surname>Geoffroy</surname><given-names>JJ</given-names></name><name name-style="western"><surname>Stoev</surname><given-names>P</given-names></name><name name-style="western"><surname>VandenSpiegel</surname><given-names>D</given-names></name></person-group> (<year>2013</year>) <article-title>Review of the millipede family Opisotretidae (Diplopoda, Polydesmida), with descriptions of new species.</article-title><source>ZooKeys</source><volume>302</volume>: <fpage>13</fpage>–<lpage>77</lpage>. doi: <ext-link ext-link-type="doi" xlink:href="10.3897/zookeys.302.5357" xlink:type="simple">10.3897/zookeys.302.5357</ext-link></mixed-citation></ref></ref-list></tp:taxon-treatment>
