# Supplementary material for: Review of the millipede family Trichopolydesmidae in the Oriental realm (Diplopoda, Polydesmida), with descriptions of new genera and species
Source: Zookeys. 2014 Jun 5;(414):19–65. doi: 10.3897/zookeys.414.7671 (PMC4086050; doi:10.3897/zookeys.414.7671)
Supplement: XML Treatment for Gonatodesmus communicans [file zookeys.414.7671-treatment23.xml]

<!DOCTYPE tp:taxon-treatment
  PUBLIC "-//TaxonX//DTD Taxonomic Treatment Publishing DTD v0 20100105//EN" "tax-treatment-NSO.dtd">
<tp:taxon-treatment xmlns:tp="http://www.plazi.org/taxpub"><tp:treatment-meta><mixed-citation publication-type="journal"><person-group><name><surname>Golovatch</surname><given-names>Sergei I.</given-names></name><name><surname>Geoffroy</surname><given-names>Jean-Jacques</given-names></name><name><surname>VandenSpiegel</surname><given-names>Didier</given-names></name></person-group><article-title>Review of the millipede family Trichopolydesmidae in the Oriental realm (Diplopoda, Polydesmida), with descriptions of new genera and species</article-title><source>Zookeys</source><day>5</day><month>6</month><year>2014</year><volume>2014</volume><issue>414</issue><fpage>19</fpage><lpage>65</lpage><pub-id pub-id-type="doi">10.3897/zookeys.414.7671</pub-id></mixed-citation></tp:treatment-meta><tp:nomenclature><tp:taxon-name>
                            <tp:taxon-name-part taxon-name-part-type="genus">Gonatodesmus</tp:taxon-name-part>
                            <tp:taxon-name-part taxon-name-part-type="species">communicans</tp:taxon-name-part>
                            <object-id xmlns:xlink="http://www.w3.org/1999/xlink" content-type="zoobank" xlink:type="simple">http://zoobank.org/3B7B82CD-75D0-4444-9E99-4FB6C7741F60</object-id>
                            <object-id xmlns:xlink="http://www.w3.org/1999/xlink" xlink:type="simple">http://species-id.net/wiki/Gonatodesmus_communicans</object-id>
                        </tp:taxon-name><tp:taxon-status xmlns:xlink="http://www.w3.org/1999/xlink" xlink:type="simple">sp. n.</tp:taxon-status><xref ref-type="fig" rid="F11">Figs 11</xref><xref ref-type="fig" rid="F12">, 12</xref></tp:nomenclature><tp:treatment-sec sec-type="Type material"><title>Type material.</title><p>Holotype ♂ (MNHN JC 359), Vietnam, Dongnai Prov., Cat Tien National Park, 107°10'–107°34'E, 11°21'–11°48'N, lowland tropical forest, litter and topsoil, 01.06.2005, leg. A. Anichkin.</p><p>Paratypes: 5 ♂, 1 ♀ (MNHN JC 359), 9 ♂, 1 ♀, 1 juv. (ZMUM ρ2336–2339), 1 ♂ (SEM), 1 ♂ (ZMUC), same locality, together with holotype; 1 ♀ (MNHN JC 359), same locality, 15.07.2005, leg. A. Anichkin.</p></tp:treatment-sec><tp:treatment-sec sec-type="Name"><title>Name.</title><p>The species epithet refers to the gonopod conformation somewhat transitional between the families <tp:taxon-name>Trichopolydesmidae</tp:taxon-name> and <tp:taxon-name>Opisotretidae</tp:taxon-name>.</p></tp:treatment-sec><tp:treatment-sec sec-type="Description"><title>Description.</title><p>Length of adults ca 2.8-3.7 mm, width of midbody pro- and metazonae 0.2–0.25 and 0.28–0.4 mm (♂, ♀). Coloration in alcohol uniformly pallid, tegument often nearly translucent.</p><!--PageBreak--><p>Body with 19 segments (♂, ♀). Tegument dull, texture of pro- and metazonae delicately alveolate to scaly, metaterga a little more roughly alveolate, only sterna mostly smooth (<xref ref-type="fig" rid="F11">Fig. 11A–I</xref>). Head very densely and finely pilose; epicranial suture absent (♂) or superficial (♀); genae squarish (<xref ref-type="fig" rid="F11">Fig. 11A, D, G, K</xref>); gnathochilarium narrow, sparsely and uniformly setose (<xref ref-type="fig" rid="F11">Fig. 11K</xref>); isthmus between antennae about 1.2 times as broad as diameter of antennal socket (<xref ref-type="fig" rid="F11">Fig. 11G</xref>). Antennae short (<xref ref-type="fig" rid="F11">Figs 11A, G</xref>, <xref ref-type="fig" rid="F12">12A</xref>), reaching only behind collum when stretched dorsally, not geniculate, rather strongly clavate due to a particularly enlarged antennomere 6, the latter with a usual, tight, distodorsal group of numerous, bacilliform sensilla; a similar, but <!--PageBreak-->smaller, also distodorsal group of sensilla on antennomere 5; antennomere 7 with a smaller distodorsal group of only a few shorter and curved sensilla in front of a tiny mid-dorsal knob.</p><fig id="F11" position="float" orientation="portrait"><label>Figure 11.</label><caption><p><italic><tp:taxon-name>Gonatodesmus communicans</tp:taxon-name></italic> sp. n., ♂ paratype; <bold>A, D, G</bold> anterior part of body, lateral, dorsal and ventral views, respectively <bold>B, E, H</bold> midbody segments, lateral, dorsal and ventral views, respectively <bold>C, F, I</bold> posterior part of body, lateral, dorsal and ventral views, respectively <bold>J</bold> cross-section of a midbody segment, caudal view <bold>K</bold> head, ventral view <bold>L, M</bold> poriferous midbody paratergite, tergal setae, tegument structure, limbus and stricture region <bold>N</bold> ozopore region of segment 16, subdorsal view. Scale bars: <bold>A–D, F–J</bold> 0.1 mm; <bold>E, K</bold> 0.05 mm; <bold>N</bold> 0.02 mm; <bold>L, M</bold> 0.01 mm.</p></caption><graphic xmlns:xlink="http://www.w3.org/1999/xlink" xlink:href="zookeys-414-019-g011.jpg" position="float" orientation="portrait" xlink:type="simple"/></fig><fig id="F12" position="float" orientation="portrait"><label>Figure 12.</label><caption><p><italic><tp:taxon-name>Gonatodesmus communicans</tp:taxon-name></italic> sp. n., ♂ paratype; <bold>A</bold> antennomeres 4-8, dorsal view <bold>B</bold> tarsus 1, ventral view <bold>C</bold> midbody leg, lateral view <bold>D</bold> both gonopods <italic>in situ</italic>, ventral view <bold>E–G</bold> left gonopod, anteroventral, ventral and submesal views, respectively. Scale bars: <bold>A, C</bold> 0.05 mm; <bold>D–G</bold> 0.02 mm; <bold>B</bold> 0.01 mm. Designations of gonopod structures in text.</p></caption><graphic xmlns:xlink="http://www.w3.org/1999/xlink" xlink:href="zookeys-414-019-g012.jpg" position="float" orientation="portrait" xlink:type="simple"/></fig><p>In width, collum &lt; segment 3 = 4 &lt; 2 = 5 &lt; 6–15 &lt; head; body gradually tapering on segments 16–18 (<xref ref-type="fig" rid="F11">Fig. 11A–I</xref>). Paraterga poorly developed, starting from collum, set rather low (at about upper 1/3 of body height, <xref ref-type="fig" rid="F11">Fig. 11J</xref>), at most small ridges with 2–3 lateral, setigerous knobs, caudal corner never produced behind rear tergal margin even in poriferous segments (<xref ref-type="fig" rid="F11">Fig. 11A–F, N</xref>). Ozopores evident, ovoid, dorsolateral, mostly lying closer to lateral edge, but in segments 15-18 slightly elevated and positioned closer to caudal edge between 2 subequal, setigerous stalks (<xref ref-type="fig" rid="F11">Fig. 11N</xref>). Collum regularly rounded, transversely oblong-oval, with 3 transverse rows of 4+4, 2+2 and 3+3 rather long setae dorsally and 2 similar setae on paraterga (<xref ref-type="fig" rid="F11">Fig. 11A, D</xref>). Each following metatergum with 3+3 or 4+4, similarly long, bacilliform, delicately ribbed setae arranged in 3 transverse regular rows and borne on knobs; sulci between the rows absent (<xref ref-type="fig" rid="F11">Fig. 11A–F, L–N</xref>). Stricture between pro- and metazonae rather deep and narrow, microalveolate like metazonae (<xref ref-type="fig" rid="F11">Fig. 11E, L, N</xref>). Limbus very fine, delicately and densely microcrenulate (<xref ref-type="fig" rid="F11">Fig. 11E, N</xref>). Pleurosternal carinae absent (<xref ref-type="fig" rid="F11">Fig. 11A–C</xref>). Epiproct short, conical, truncate, directed caudoventrally; pre-apical papillae very small (<xref ref-type="fig" rid="F11">Fig. 11C, F</xref>). <!--PageBreak-->Hypoproct subtrapeziform, caudal setigerous papillae large and well separated, with a faintly convex edge in between (<xref ref-type="fig" rid="F11">Fig. 11I</xref>).</p><p>Sterna without modifications, rather broad and sparsely setose (<xref ref-type="fig" rid="F11">Fig. 11H, I</xref>). Legs short and stout, ca 1.2–1.3 (♂) or 1.0–1.1 (♀) times as long as midbody height; prefemora, femora, postfemora and tibiae clearly incrassate, especially so in ♂ (<xref ref-type="fig" rid="F12">Fig. 12C</xref>), tarsi longest, slender, sphaerotrichomes missing; claws simple, slightly curved; ♂ tarsi 1 with peculiar, bi- or trifid setae ventrally (<xref ref-type="fig" rid="F12">Fig. 12B</xref>); ♂ coxae 2 with very short, membranous, cylindrical gonapophyses (<xref ref-type="fig" rid="F11">Fig. 11G</xref>).</p><p>Gonopod aperture transversely oblong-oval, taking up most of ventral part of metazonite 7 (<xref ref-type="fig" rid="F12">Fig. 12D</xref>). Gonopod coxae (<xref ref-type="fig" rid="F12">Fig. 12D–G</xref>) rather small (gonocoel not deep), sparsely setose and clearly micropapillate laterally, each with a subtriangular ventral projection (<bold>x</bold>); telopodites clearly exposed, but lying rather tightly appressed and parallel to venter, unipartite, slender, abruptly geniculate and directed laterad distal to prefemoral parts, the latter about half as long as telopodites, held parallel to main axis, each with an apicomedian field of strong curved spines (<bold>d</bold>), set off from a twisted acropodite by a strong geniculation cingulum (<bold>c</bold>); acropodite elongate, near midway with a remarkably large hairy pulvillus (<bold>p</bold>) on top of a small accessory seminal chamber; acropodite distal to pulvillus particularly slender, slightly curved caudad, subacuminate; neither a separate solenophore branch nor a solenomere. Seminal groove (<bold>sg</bold>) running mostly on mesal side, turning caudad (= ventrad) only beyond geniculation.</p></tp:treatment-sec></tp:taxon-treatment>
