# Supplementary material for: Review of the millipede family Trichopolydesmidae in the Oriental realm (Diplopoda, Polydesmida), with descriptions of new genera and species
Source: Zookeys. 2014 Jun 5;(414):19–65. doi: 10.3897/zookeys.414.7671 (PMC4086050; doi:10.3897/zookeys.414.7671)
Supplement: XML Treatment for Helicodesmus [file zookeys.414.7671-treatment24.xml]

<!DOCTYPE tp:taxon-treatment
  PUBLIC "-//TaxonX//DTD Taxonomic Treatment Publishing DTD v0 20100105//EN" "tax-treatment-NSO.dtd">
<tp:taxon-treatment xmlns:tp="http://www.plazi.org/taxpub"><tp:treatment-meta><mixed-citation publication-type="journal"><person-group><name><surname>Golovatch</surname><given-names>Sergei I.</given-names></name><name><surname>Geoffroy</surname><given-names>Jean-Jacques</given-names></name><name><surname>VandenSpiegel</surname><given-names>Didier</given-names></name></person-group><article-title>Review of the millipede family Trichopolydesmidae in the Oriental realm (Diplopoda, Polydesmida), with descriptions of new genera and species</article-title><source>Zookeys</source><day>5</day><month>6</month><year>2014</year><volume>2014</volume><issue>414</issue><fpage>19</fpage><lpage>65</lpage><pub-id pub-id-type="doi">10.3897/zookeys.414.7671</pub-id></mixed-citation></tp:treatment-meta><tp:nomenclature><tp:taxon-name>
                            <tp:taxon-name-part taxon-name-part-type="genus">Helicodesmus</tp:taxon-name-part>
                            <object-id xmlns:xlink="http://www.w3.org/1999/xlink" content-type="zoobank" xlink:type="simple">http://zoobank.org/77E87B7A-EABE-494E-A6C1-4BB38BA7E280</object-id>
                            <object-id xmlns:xlink="http://www.w3.org/1999/xlink" xlink:type="simple">http://species-id.net/wiki/Helicodesmus</object-id>
                        </tp:taxon-name><tp:taxon-status xmlns:xlink="http://www.w3.org/1999/xlink" xlink:type="simple">gen. n.</tp:taxon-status></tp:nomenclature><tp:treatment-sec sec-type="Diagnosis"><title>Diagnosis.</title><p>19 segments (♂, ♀); pore formula normal: 5, 7, 9, 10, 12, 13, 15–18; head without modifications; paraterga poorly developed, metaterga with 3 rows of 3+3 or, more rarely, 4+4, long, bacilliform setae (regardless of lateral setae); gonopod coxae with gonocoel not deep; telopodites rather clearly exposed and transverse, but stout and remarkably complex, very strongly twisted, partly fimbriate/plumose distally, with several outgrowths of varying shapes; prefemoral part about half the height of telopodite, demarcated on lateral (not medial!) side by an oblique seminal groove running further mesad onto a medioventral outgrowth of acropodite to terminate distally, with neither a solenomere nor an accessory seminal chamber, nor a pulvillus.</p></tp:treatment-sec><tp:treatment-sec sec-type="Name"><title>Name.</title><p>To emphasize the strongly helicoid gonopod telopodite, masculine.</p></tp:treatment-sec><tp:treatment-sec sec-type="Type species"><title>Type species.</title><p><italic><tp:taxon-name>Helicodesmus anichkini</tp:taxon-name></italic> sp. n., by present designation.</p></tp:treatment-sec><tp:treatment-sec sec-type="Remarks"><title>Remarks.</title><p>This new genus is remarkable within <tp:taxon-name>Trichopolydesmidae</tp:taxon-name> in showing particularly strongly twisted gonopods, including their prefemoral parts, such that the seminal groove turns ca 180° around the highly complex transverse acropodite. Also noteworthy is the complete lack of a solenomere.</p><!--PageBreak--></tp:treatment-sec></tp:taxon-treatment>
