# Supplementary material for: Review of the millipede family Trichopolydesmidae in the Oriental realm (Diplopoda, Polydesmida), with descriptions of new genera and species
Source: Zookeys. 2014 Jun 5;(414):19–65. doi: 10.3897/zookeys.414.7671 (PMC4086050; doi:10.3897/zookeys.414.7671)
Supplement: XML Treatment for Helicodesmus anichkini [file zookeys.414.7671-treatment25.xml]

<!DOCTYPE tp:taxon-treatment
  PUBLIC "-//TaxonX//DTD Taxonomic Treatment Publishing DTD v0 20100105//EN" "tax-treatment-NSO.dtd">
<tp:taxon-treatment xmlns:tp="http://www.plazi.org/taxpub"><tp:treatment-meta><mixed-citation publication-type="journal"><person-group><name><surname>Golovatch</surname><given-names>Sergei I.</given-names></name><name><surname>Geoffroy</surname><given-names>Jean-Jacques</given-names></name><name><surname>VandenSpiegel</surname><given-names>Didier</given-names></name></person-group><article-title>Review of the millipede family Trichopolydesmidae in the Oriental realm (Diplopoda, Polydesmida), with descriptions of new genera and species</article-title><source>Zookeys</source><day>5</day><month>6</month><year>2014</year><volume>2014</volume><issue>414</issue><fpage>19</fpage><lpage>65</lpage><pub-id pub-id-type="doi">10.3897/zookeys.414.7671</pub-id></mixed-citation></tp:treatment-meta><tp:nomenclature><tp:taxon-name>
                            <tp:taxon-name-part taxon-name-part-type="genus">Helicodesmus</tp:taxon-name-part>
                            <tp:taxon-name-part taxon-name-part-type="species">anichkini</tp:taxon-name-part>
                            <object-id xmlns:xlink="http://www.w3.org/1999/xlink" content-type="zoobank" xlink:type="simple">http://zoobank.org/981D48EE-2D59-4940-8954-4CA702DD2B5C</object-id>
                            <object-id xmlns:xlink="http://www.w3.org/1999/xlink" xlink:type="simple">http://species-id.net/wiki/Helicodesmus_anichkini</object-id>
                        </tp:taxon-name><tp:taxon-status xmlns:xlink="http://www.w3.org/1999/xlink" xlink:type="simple">sp. n.</tp:taxon-status><xref ref-type="fig" rid="F13">Figs 13</xref><xref ref-type="fig" rid="F14">–</xref><xref ref-type="fig" rid="F15">15</xref></tp:nomenclature><tp:treatment-sec sec-type="Type material"><title>Type material.</title><p>Holotype ♂ (MNHN JC 360), Vietnam, Dongnai Prov., Cat Tien National Park, 107°10'–107°34'E, 11°21'–11°48'N, lowland tropical forest, litter and topsoil, 01.06.2005, leg. A. Anichkin.</p><p>Paratypes: 2 ♂, 1 ♀ (ZMUM ρ2340, ρ2343), 1 ♂ (SEM), same locality, together with holotype; 1 ♂ (ZMUM ρ2342), same locality, 01.04.2005; 2 ♂ (MNHN JC 360), 1 ♂ (ZMUM ρ2341), same locality, 15.07.2005; 1 ♂, 1 ♀ (MNHN JC 360), 2 ♂ (ZMUM ρ2344, ρ2345), same locality, 23.11.2005; 1 ♂ (MNHN JC 360), same locality, 17.07.2005; 1 ♂ (ZMUC), same locality, 15.05.2005, all leg. A. Anichkin.</p></tp:treatment-sec><tp:treatment-sec sec-type="Name"><title>Name.</title><p>To honour Alexander E. Anichkin, who provided for study all millipede material he had collected in Cat Tien National Park, including three trichopolydesmids described here.</p></tp:treatment-sec><tp:treatment-sec sec-type="Description"><title>Description.</title><p>Length of adults ca 3.0-4.0 mm, width of midbody pro- and metazonae 0.28-0.32 and 0.4-0.45 mm (♂, ♀). Coloration in alcohol uniformly pallid, tegument often nearly translucent.</p><p>Body with 19 segments (♂, ♀). Tegument dull, texture of nearly entire body delicately alveolate to scaly, only sterna nearly smooth (<xref ref-type="fig" rid="F13">Fig. 13A–I</xref>). Head very densely and finely pilose; epicranial suture highly superficial; genae squarish (<xref ref-type="fig" rid="F13">Fig. 13A, D, G, K</xref>); gnathochilarium rather broad, sparsely and uniformly setose (<xref ref-type="fig" rid="F13">Fig. 13K</xref>); isthmus between antennae about 1.2–1.3 times as broad as diameter of antennal socket (<xref ref-type="fig" rid="F13">Fig. 13G, K</xref>). Antennae short (<xref ref-type="fig" rid="F13">Fig. 13A, D, G</xref>), reaching only behind collum when stretched dorsally, not geniculate, rather strongly clavate due to a particularly enlarged antennomere 6, the latter with a usual, tight, distodorsal group of numerous, bacilliform sensilla; a similar, but smaller, also distodorsal group of sensilla on antennomere 5; antennomere 7 with a smaller distodorsal group of only a few shorter and curved sensilla in front of a tiny mid-dorsal knob.</p><fig id="F13" position="float" orientation="portrait"><label>Figure 13.</label><caption><p><italic><tp:taxon-name>Helicodesmus anichkini</tp:taxon-name></italic> sp. n., ♂ paratype; <bold>A, D, G</bold> anterior part of body, lateral, dorsal and ventral views, respectively <bold>B, E, H</bold> midbody segments, lateral, dorsal and ventral views, respectively <bold>C, F, I</bold> posterior part of body, lateral, dorsal and ventral views, respectively <bold>J</bold> cross-section of a midbody segment, caudal view <bold>K</bold> head, ventral view <bold>L</bold> tergal setae, tegument structure, limbus and stricture region <bold>M</bold> ozopore region of a midbody segment, sublateral view <bold>N</bold> midbody leg, lateral view. Scale bars: <bold>A–J</bold> 0.1 mm; <bold>K</bold> 0.05 mm; <bold>N</bold> 0.02 mm; <bold>L, M</bold> 0.01 mm.</p></caption><graphic xmlns:xlink="http://www.w3.org/1999/xlink" xlink:href="zookeys-414-019-g013.jpg" position="float" orientation="portrait" xlink:type="simple"/></fig><p>In width, collum = segment 3 = 4 &lt; 5 &lt; 2 &lt; 6–15 &lt; head; body gradually tapering on segments 16-18 (<xref ref-type="fig" rid="F13">Fig. 13D–F</xref>). Paraterga mostly moderately wide, starting from collum, set rather low (at about upper 1/3 of body height, <xref ref-type="fig" rid="F13">Fig. 13J</xref>), at most small ridges with 2-3 lateral, setigerous knobs, absent from segment 18, caudal corner never produced behind rear tergal margin even in poriferous segments (<xref ref-type="fig" rid="F13">Fig. 13A–G, M</xref>). Ozopores evident, ovoid, dorsolateral, mostly lying closer to lateral edge (<xref ref-type="fig" rid="F13">Fig. 13M</xref>). Collum biconvex, sides (= paraterga) narrowly rounded, dorsal surface with 3 transverse rows of 5+5, 3+3 and 4+4 rather long setae dorsally and 2 similar setae on paraterga (<xref ref-type="fig" rid="F13">Fig. 13A, D</xref>). Each following metatergum with 3+3 or, more rarely, 4+4, similarly long, bacilliform, delicately ribbed setae arranged in 3 transverse regular rows and borne on knobs; sulci between the rows absent (<xref ref-type="fig" rid="F13">Fig. 13A–G, L, M</xref>). Stricture between pro- and metazonae rather deep and narrow, microalveolate like adjacent metazonae <!--PageBreak-->(<xref ref-type="fig" rid="F13">Fig. 13E, L</xref>). Limbus very fine, delicately and densely microcrenulate (<xref ref-type="fig" rid="F13">Fig. 13L, M</xref>). Pleurosternal carinae absent (<xref ref-type="fig" rid="F13">Fig. 13A–C</xref>). Epiproct short, conical, truncate, directed caudoventrally; pre-apical papillae evident (<xref ref-type="fig" rid="F13">Fig. 13C, F, I</xref>). Hypoproct subtrapeziform, caudal setigerous papillae moderate and well separated (<xref ref-type="fig" rid="F13">Fig. 13I</xref>).</p><p>Sterna without modifications, rather broad and sparsely setose (<xref ref-type="fig" rid="F13">Fig. 13G, H</xref>). Legs short and stout, ca 1.1–1.2 (♂) or 0.9–1.0 (♀) times as long as midbody height; prefemora, femora, postfemora and tibiae clearly incrassate, especially so in ♂ (<xref ref-type="fig" rid="F13">Fig. 13N</xref>), <!--PageBreak-->tarsi longest, slender, sphaerotrichomes missing; claws simple, slightly curved; ♂ coxae 2 with very short, membranous, cylindrical gonapophyses (<xref ref-type="fig" rid="F13">Fig. 13G</xref>).</p><p>Gonopod aperture transversely oblong-oval, taking up most of ventral part of metazonite 7 (<xref ref-type="fig" rid="F14">Fig. 14A</xref>). Gonopod coxae rather small (gonocoel not deep), sparsely setose and clearly micropapillate laterally (<xref ref-type="fig" rid="F14">Figs 14</xref>, <xref ref-type="fig" rid="F15">15</xref>); telopodites quite well exposed <!--PageBreak-->and unusually transverse, but stout and remarkably complex, very strongly twisted, partly fimbriate(curved ventral projections <bold>c1</bold> and <bold>c2</bold>) or plumose (a long lateral process <bold>k</bold>), with several outgrowths of varying shapes (a stump-shaped, rounded, mesal <bold>i</bold> and 2 indistinctly separated, densely microdentate, also rounded <bold>m</bold> and <bold>l</bold>); prefemoral part about half the height of telopodite, demarcated on lateral (not medial!) side by an oblique seminal groove running further mesad onto a medioventral outgrowth of acropodite to terminate distally at joint base of <bold>c1</bold> and <bold>c2</bold>, with neither a solenomere nor an accessory seminal chamber, nor a pulvillus.</p><fig id="F14" position="float" orientation="portrait"><label>Figure 14.</label><caption><p><italic><tp:taxon-name>Helicodesmus anichkini</tp:taxon-name></italic> sp. n., ♂ paratype; <bold>A</bold> both gonopods <italic>in situ</italic>, ventral view <bold>B–D</bold> right gonopod, anteroventral, ventrolateral and lateral views, respectively. Scale bars: <bold>A, B, D</bold> 0.05 mm; <bold>C</bold> 0.02 mm. Designations of gonopod structures in text.</p></caption><graphic xmlns:xlink="http://www.w3.org/1999/xlink" xlink:href="zookeys-414-019-g014.jpg" position="float" orientation="portrait" xlink:type="simple"/></fig><fig id="F15" position="float" orientation="portrait"><label>Figure 15.</label><caption><p><italic><tp:taxon-name>Helicodesmus anichkini</tp:taxon-name></italic> sp. n., ♂ paratype; <bold>A, B</bold> right gonopod, lateral and mesal views, respectively. Scale bar: 0.1 mm. Designations of gonopod structures in text.</p></caption><graphic xmlns:xlink="http://www.w3.org/1999/xlink" xlink:href="zookeys-414-019-g015.jpg" position="float" orientation="portrait" xlink:type="simple"/></fig></tp:treatment-sec></tp:taxon-treatment>
