# Supplementary material for: Review of the millipede family Trichopolydesmidae in the Oriental realm (Diplopoda, Polydesmida), with descriptions of new genera and species
Source: Zookeys. 2014 Jun 5;(414):19–65. doi: 10.3897/zookeys.414.7671 (PMC4086050; doi:10.3897/zookeys.414.7671)
Supplement: XML Treatment for Monstrodesmus [file zookeys.414.7671-treatment26.xml]

<!DOCTYPE tp:taxon-treatment
  PUBLIC "-//TaxonX//DTD Taxonomic Treatment Publishing DTD v0 20100105//EN" "tax-treatment-NSO.dtd">
<tp:taxon-treatment xmlns:tp="http://www.plazi.org/taxpub"><tp:treatment-meta><mixed-citation publication-type="journal"><person-group><name><surname>Golovatch</surname><given-names>Sergei I.</given-names></name><name><surname>Geoffroy</surname><given-names>Jean-Jacques</given-names></name><name><surname>VandenSpiegel</surname><given-names>Didier</given-names></name></person-group><article-title>Review of the millipede family Trichopolydesmidae in the Oriental realm (Diplopoda, Polydesmida), with descriptions of new genera and species</article-title><source>Zookeys</source><day>5</day><month>6</month><year>2014</year><volume>2014</volume><issue>414</issue><fpage>19</fpage><lpage>65</lpage><pub-id pub-id-type="doi">10.3897/zookeys.414.7671</pub-id></mixed-citation></tp:treatment-meta><tp:nomenclature><tp:taxon-name>
                            <tp:taxon-name-part taxon-name-part-type="genus">Monstrodesmus</tp:taxon-name-part>
                            <object-id xmlns:xlink="http://www.w3.org/1999/xlink" content-type="zoobank" xlink:type="simple">http://zoobank.org/71C607EC-50F6-49A5-8176-C57F3544EE7A</object-id>
                            <object-id xmlns:xlink="http://www.w3.org/1999/xlink" xlink:type="simple">http://species-id.net/wiki/Monstrodesmus</object-id>
                        </tp:taxon-name><tp:taxon-status xmlns:xlink="http://www.w3.org/1999/xlink" xlink:type="simple">gen. n.</tp:taxon-status></tp:nomenclature><tp:treatment-sec sec-type="Diagnosis"><title>Diagnosis.</title><p>19 segments (♂), ♀ unknown; pore formula normal: 5, 7, 9, 10, 12, 13, 15–18; head without modifications; paraterga poorly developed, metaterga with 3 rows of 3+3 or, more rarely, 4+4, long, bacilliform setae (regardless of lateral setae); gonopod coxae large (gonocoel quite deep); telopodites rather well exposed, tripartite, without evidence of torsion, elongate, moderately curved caudad, subcontiguous medially and <!--PageBreak-->held parallel to each other; acropodites lying distal to prefemoral parts much longer than and coaxial with the latter; solenomere (<bold>sl</bold>), or endomere, a strong, simple, frontal branch about as long as a lateral exomere (<bold>ex</bold>); a very long, flagelliform, mesal branch (<bold>fl</bold>) at base of both <bold>sl</bold> and <bold>ex</bold>; seminal groove (<bold>sg</bold>) running entirely along mesal side of <bold>sl</bold> to terminate on top with neither an accessory seminal chamber nor a pulvillus.</p></tp:treatment-sec><tp:treatment-sec sec-type="Name"><title>Name.</title><p>To emphasize the monstrously long flagellum of the gonopod, masculine.</p></tp:treatment-sec><tp:treatment-sec sec-type="Type species"><title>Type species.</title><p><italic><tp:taxon-name>Monstrodesmus flagellifer</tp:taxon-name></italic> sp. n., by present designation.</p></tp:treatment-sec><tp:treatment-sec sec-type="Remarks"><title>Remarks.</title><p>This new genus seems to be particularly similar to <italic><tp:taxon-name>Topalodesmus</tp:taxon-name></italic> Golovatch, 1988, monobasic, from the Himalayas of India (<xref ref-type="bibr" rid="B12">Golovatch 1988b</xref>). Indeed, both share basically the same gonopod conformation: coxae quite massive; gonocel rather deep, but telopodites clearly exposed, deeply tripartite, untwisted, curved caudad, subcontiguous medially and held parallel to main axis; seminal groove running entirely mesally along a very strong frontal endomere branch (= solenomere, <bold>sl</bold>). However, the differences are definitely significant enough to keep these two genera separate. Unlike <italic><tp:taxon-name>Topalodesmus</tp:taxon-name></italic> which shows 20 segments in both sexes, the gonopod coxa in <italic><tp:taxon-name>Monstrodesmus</tp:taxon-name></italic> gen. n. is devoid of a frontal process, the exomere (<bold>ex</bold>) prominent (vs vestigial), the caudomesal branch (<bold>fl</bold>) unusually long and flagelliform (vs thick and unciform) while the solenomere (<bold>sl</bold>) a very long, strong, frontal branch.</p></tp:treatment-sec><ref-list><ref id="B12"><mixed-citation xmlns:xlink="http://www.w3.org/1999/xlink" xlink:type="simple"><person-group><name name-style="western"><surname>Golovatch</surname><given-names>SI</given-names></name></person-group> (<year>1988b</year>) <article-title>On three remarkable genera of Polydesmoidea (Diplopoda: Polydesmida) from the Himalayas of India.</article-title><source>Folia Entomologica Hungarica</source><volume>49</volume>: <fpage>41</fpage>–<lpage>47</lpage>.</mixed-citation></ref></ref-list></tp:taxon-treatment>
