# Supplementary material for: Review of the millipede family Trichopolydesmidae in the Oriental realm (Diplopoda, Polydesmida), with descriptions of new genera and species
Source: Zookeys. 2014 Jun 5;(414):19–65. doi: 10.3897/zookeys.414.7671 (PMC4086050; doi:10.3897/zookeys.414.7671)
Supplement: XML Treatment for Monstrodesmus flagellifer [file zookeys.414.7671-treatment27.xml]

<!DOCTYPE tp:taxon-treatment
  PUBLIC "-//TaxonX//DTD Taxonomic Treatment Publishing DTD v0 20100105//EN" "tax-treatment-NSO.dtd">
<tp:taxon-treatment xmlns:tp="http://www.plazi.org/taxpub"><tp:treatment-meta><mixed-citation publication-type="journal"><person-group><name><surname>Golovatch</surname><given-names>Sergei I.</given-names></name><name><surname>Geoffroy</surname><given-names>Jean-Jacques</given-names></name><name><surname>VandenSpiegel</surname><given-names>Didier</given-names></name></person-group><article-title>Review of the millipede family Trichopolydesmidae in the Oriental realm (Diplopoda, Polydesmida), with descriptions of new genera and species</article-title><source>Zookeys</source><day>5</day><month>6</month><year>2014</year><volume>2014</volume><issue>414</issue><fpage>19</fpage><lpage>65</lpage><pub-id pub-id-type="doi">10.3897/zookeys.414.7671</pub-id></mixed-citation></tp:treatment-meta><tp:nomenclature><tp:taxon-name>
                            <tp:taxon-name-part taxon-name-part-type="genus">Monstrodesmus</tp:taxon-name-part>
                            <tp:taxon-name-part taxon-name-part-type="species">flagellifer</tp:taxon-name-part>
                            <object-id xmlns:xlink="http://www.w3.org/1999/xlink" content-type="zoobank" xlink:type="simple">http://zoobank.org/46A8E604-6546-481A-A138-25C47E2323A6</object-id>
                            <object-id xmlns:xlink="http://www.w3.org/1999/xlink" xlink:type="simple">http://species-id.net/wiki/Monstrodesmus_flagellifer</object-id>
                        </tp:taxon-name><tp:taxon-status xmlns:xlink="http://www.w3.org/1999/xlink" xlink:type="simple">sp. n.</tp:taxon-status><xref ref-type="fig" rid="F16">Figs 16</xref><xref ref-type="fig" rid="F17">–</xref><xref ref-type="fig" rid="F18">18</xref></tp:nomenclature><tp:treatment-sec sec-type="Type material"><title>Type material.</title><p>Holotype ♂ (MNHN JC 361), Vietnam, Dongnai Prov., Cat Tien National Park, 107°10'–107°34'E, 11°21'–11°48'N, lowland tropical forest, litter and topsoil, 01.06.2005, leg. A. Anichkin.</p><p>Paratype: 1 ♂ (SEM), same locality, together with holotype.</p></tp:treatment-sec><tp:treatment-sec sec-type="Name"><title>Name.</title><p>The species epithet, a noun in apposition, is to emphasize the remarkably long gonopod flagellum.</p></tp:treatment-sec><tp:treatment-sec sec-type="Description"><title>Description.</title><p>Length of adults ca 4.5 mm, width of midbody pro- and metazonae 0.33 and 0.4 mm (♂). Coloration in alcohol uniformly pallid, tegument often nearly translucent.</p><p>Body with 19 segments (♂). Tegument dull, texture of nearly entire body delicately alveolate to scaly, only sterna nearly smooth (<xref ref-type="fig" rid="F16">Fig. 16A–I</xref>). Head very densely and finely pilose; epicranial suture highly superficial; genae squarish (<xref ref-type="fig" rid="F16">Fig. 16A, D, G</xref>); gnathochilarium rather broad, sparsely and uniformly setose (<xref ref-type="fig" rid="F16">Fig. 16K</xref>); isthmus between antennae about 1.2 times as broad as diameter of antennal socket (<xref ref-type="fig" rid="F16">Fig. 16G</xref>). Antennae short (<xref ref-type="fig" rid="F16">Fig. 16G, L</xref>), reaching only behind collum when stretched dorsally, not geniculate, rather strongly clavate due to a particularly enlarged antennomere 6, the latter with a usual, tight, distodorsal group of numerous, bacilliform sensilla; a similar, but smaller, also distodorsal group of sensilla on antennomere 5; antennomere <!--PageBreak-->7 with a smaller distodorsal group of only a few shorter and curved sensilla in front of a tiny mid-dorsal knob.</p><fig id="F16" position="float" orientation="portrait"><label>Figure 16.</label><caption><p><italic><tp:taxon-name>Monstrodesmus flagellifer</tp:taxon-name></italic> sp. n., ♂ paratype; <bold>A, D</bold> anterior body part, lateral and dorsal views, respectively <bold>B, E, H</bold> midbody segments, lateral, dorsal and ventral views, respectively <bold>C, F, I</bold> posterior body part, lateral, dorsal and ventral views, respectively <bold>G, K</bold> head, frontal and ventral views, respectively <bold>J</bold> cross-section of a midbody segment, caudal view <bold>L</bold> antennomeres 4-8, sublateral view; tergal seta <bold>M</bold> tegument structure, limbus and stricture region <bold>N</bold> tergal seta, lateral view <bold>O</bold> ozopore region of a midbody segment, sublateral view. Scale bars: <bold>A–J</bold> 0.1 mm; <bold>K, L</bold> 0.05 mm; <bold>M–O</bold> 0.01 mm.</p></caption><graphic xmlns:xlink="http://www.w3.org/1999/xlink" xlink:href="zookeys-414-019-g016.jpg" position="float" orientation="portrait" xlink:type="simple"/></fig><p>In width, collum &lt; segment 3 = 4 &lt; head = 2 &lt; 5-15; thereafter body gradually tapering (<xref ref-type="fig" rid="F16">Fig. 16D–F</xref>). Paraterga mostly moderate, starting from collum, set rather low (at about upper 1/3 of body height, <xref ref-type="fig" rid="F16">Fig. 16J</xref>), at most small ridges with 2-3 lateral, setigerous knobs, absent from segment 18, caudal corner never produced behind rear tergal margin even in poriferous segments (<xref ref-type="fig" rid="F16">Fig. 16A–I, O</xref>). Ozopores evident, ovoid, dorsolateral, mostly lying closer to lateral edge (<xref ref-type="fig" rid="F16">Fig. 16B, C, E, F, O</xref>). Collum subovoid, sides (= paraterga) well rounded, dorsal surface with 3 transverse rows of <!--PageBreak-->4+4, 3+3 and 3+3 rather long setae dorsally and 2 similar setae on paraterga (<xref ref-type="fig" rid="F16">Fig. 16A, D</xref>). Each following metatergum with 3+3 or, more rarely, 4+4, similarly long, bacilliform, delicately ribbed setae arranged in 3 transverse regular rows and borne on knobs; sulci between the rows superficial (<xref ref-type="fig" rid="F16">Fig. 16A–F</xref>). Stricture between pro- and metazonae rather deep and narrow, microalveolate like adjacent metazonae (<xref ref-type="fig" rid="F16">Fig. 16A–F, M, O</xref>). Limbus very fine, delicately and densely microspiculate (<xref ref-type="fig" rid="F16">Fig. 16M, O</xref>). Pleurosternal carinae absent (<xref ref-type="fig" rid="F16">Fig. 16A–C</xref>). Epiproct short, conical, truncate, directed caudoventrally; pre-apical papillae small (<xref ref-type="fig" rid="F16">Fig. 16C, F, I</xref>). Hypoproct subtrapeziform, caudal setigerous papillae moderate and well separated (<xref ref-type="fig" rid="F16">Fig. 16I</xref>).</p><p>Sterna without modifications, rather broad and sparsely setose (<xref ref-type="fig" rid="F16">Fig. 16H, I</xref>). Legs short and stout, ca 1.1-1.2 times as long as midbody height (♂); prefemora, femora, postfemora and tibiae clearly incrassate (<xref ref-type="fig" rid="F17">Fig. 17A</xref>), tarsi longest, slender, sphaerotri<!--PageBreak-->chomes missing; claws simple, slightly curved (<xref ref-type="fig" rid="F17">Fig. 17B</xref>); coxae 2 with very short, membranous, cylindrical gonapophyses.</p><fig id="F17" position="float" orientation="portrait"><label>Figure 17.</label><caption><p><italic><tp:taxon-name>Monstrodesmus flagellifer</tp:taxon-name></italic> sp. n., ♂ paratype; <bold>A</bold> midbody leg, lateral view <bold>B</bold> claw of a midbody leg <bold>C–E</bold> both gonopods <italic>in situ</italic>, ventral, lateral and ventrocaudal views, respectively <bold>F</bold> right gonopod, lateral view <bold>G</bold> left gonopod, mesal view. Scale bars: <bold>C–G</bold> 0.1 mm; <bold>A</bold> 0.05 mm; <bold>B</bold> 0.02 mm. Designations of gonopod structures in text.</p></caption><graphic xmlns:xlink="http://www.w3.org/1999/xlink" xlink:href="zookeys-414-019-g017.jpg" position="float" orientation="portrait" xlink:type="simple"/></fig><p>Gonopod aperture transversely obcordate, taking up most of ventral part of metazonite 7 (<xref ref-type="fig" rid="F17">Fig. 17C, E</xref>). Gonopod coxae large (gonocoel rather deep), with 2 long setae and clearly micropapillate laterally, but without any frontal outgrowths (<xref ref-type="fig" rid="F17">Fig. 17C–G</xref>, <xref ref-type="fig" rid="F18">18</xref>); telopodites quite well exposed, not twisted, tripartite, elongate, moderately curved caudad, subcontiguous medially and held parallel to each other; acropodites lying distal to prefemoral parts much longer than and coaxial with the latter; solenomere (<bold>sl</bold>) <!--PageBreak-->(= endomere) a strong, simple, frontal branch about as long as an apically bifid lateral exomere (<bold>ex</bold>); an extremely long, flagelliform, mesal branch (<bold>fl</bold>) at base of both <bold>sl</bold> and <bold>ex</bold>; seminal groove (<bold>sg</bold>) running entirely along mesal side of <bold>sl</bold> to terminate on top with neither an accessory seminal chamber nor a pulvillus.</p><fig id="F18" position="float" orientation="portrait"><label>Figure 18.</label><caption><p><italic><tp:taxon-name>Monstrodesmus flagellifer</tp:taxon-name></italic> sp. n., ♂ holotype, right gonopod, mesal view. Scale bar: 0.2 mm. Designations of gonopod structures in text.</p></caption><graphic xmlns:xlink="http://www.w3.org/1999/xlink" xlink:href="zookeys-414-019-g018.jpg" position="float" orientation="portrait" xlink:type="simple"/></fig></tp:treatment-sec></tp:taxon-treatment>
